# Supplementary material for: Alogliptin improves survival and health of mice on a high‐fat diet
Source: Aging Cell. 2019 Jan 15;18(2):e12883. doi: 10.1111/acel.12883 (PMC6413659; doi:10.1111/acel.12883)
Supplement: Supplementary file 15 [file ACEL-18-e12883-s015.xlsx]

## Sheet: samepattern_draw_Vehi_vs_AHF_Ve
seq_id	log2FC_HFD_vs_Vehi	log2FC_AHF_vs_Vehi
ENSMUSG00000022032	-3.56	-1.27
ENSMUSG00000026628	2.63	0.9
ENSMUSG00000032080	2.71	1.67
ENSMUSG00000074373	2.67	1.63
ENSMUSG00000024222	-2.16	-2.03
ENSMUSG00000026956	1.87	0.79
ENSMUSG00000038508	3.41	1.84
ENSMUSG00000031765	-2.71	-2.21
ENSMUSG00000031762	-3.15	-1.88
ENSMUSG00000034634	3.34	2.37
ENSMUSG00000068220	2.1	0.95
ENSMUSG00000021250	2.44	1.23
ENSMUSG00000035439	2.11	0.86
ENSMUSG00000058672	2.48	2.21
ENSMUSG00000087579	2.2	2.4
ENSMUSG00000045136	2.52	2.29
ENSMUSG00000061540	-3.83	-2.89
ENSMUSG00000008845	-1.81	-1.38
ENSMUSG00000030789	2.02	0.46
ENSMUSG00000051225	1.91	1.19
ENSMUSG00000095061	-2.44	-1.59
ENSMUSG00000049723	2.67	1.4
ENSMUSG00000057465	-4.78	-2.5
ENSMUSG00000028664	2.48	2.37
ENSMUSG00000027346	-2.34	-2.37
ENSMUSG00000029816	2	1.02
ENSMUSG00000019768	-1.38	-1.11
ENSMUSG00000070348	1.46	0.56
ENSMUSG00000059195	1.58	0.4
ENSMUSG00000043439	-2.06	-1.69
ENSMUSG00000078452	-1.58	-0.74
ENSMUSG00000062825	1.47	0.45
ENSMUSG00000054793	-2.1	-0.75
ENSMUSG00000039196	-2.13	-1.29
ENSMUSG00000027712	1.26	0.66
ENSMUSG00000074115	-3.84	-2
ENSMUSG00000034855	2.35	1.04
ENSMUSG00000104713	1.5	0.92
ENSMUSG00000031594	-1.69	-0.56
ENSMUSG00000027075	-2.17	-1.69
ENSMUSG00000046160	1.8	1.44
ENSMUSG00000037071	1.73	1.37
ENSMUSG00000032808	1.3	0.94
ENSMUSG00000028195	1.6	1.5
ENSMUSG00000105096	1.98	1.42
ENSMUSG00000006218	2.07	1.77
ENSMUSG00000041798	1.42	1.22
ENSMUSG00000037902	1.44	0.48
ENSMUSG00000090264	-2.07	-2.31
ENSMUSG00000017723	1.23	0.54
ENSMUSG00000052684	1.33	0.14
ENSMUSG00000027870	3.04	1.23
ENSMUSG00000037887	1.54	0.67
ENSMUSG00000020641	1.45	0.73
ENSMUSG00000026365	-1.65	-0.87
ENSMUSG00000056091	-1.47	-1.59
ENSMUSG00000022364	1.52	1.35
ENSMUSG00000045763	1.78	0.84
ENSMUSG00000021336	1.32	1.14
ENSMUSG00000023122	1.5	0.25
ENSMUSG00000060586	1.53	0.69
ENSMUSG00000001506	1.51	0.55
ENSMUSG00000076612	-1.81	-0.75
ENSMUSG00000042589	-3.19	-2.29
ENSMUSG00000089991	-1.34	-0.66
ENSMUSG00000006014	-1.5	-0.95
ENSMUSG00000090925	-2.21	-0.78
ENSMUSG00000021268	-2.75	-1.42
ENSMUSG00000062991	1.95	0.84
ENSMUSG00000021200	1.91	0.59
ENSMUSG00000030762	1.65	0.83
ENSMUSG00000041959	1.15	1.18
ENSMUSG00000031565	-1.27	-0.66
ENSMUSG00000027890	1.22	0.77
ENSMUSG00000037419	1.25	0.7
ENSMUSG00000050860	2.2	1.91
ENSMUSG00000019139	-1.28	-0.42
ENSMUSG00000056737	1.31	0.44
ENSMUSG00000029661	1.27	0.37
ENSMUSG00000034220	1.22	1.05
ENSMUSG00000017754	1.12	0.33
ENSMUSG00000036594	1.41	0.71
ENSMUSG00000029417	1.58	0.44
ENSMUSG00000073421	1.49	0.73
ENSMUSG00000042041	1.14	0.71
ENSMUSG00000097148	-1.71	-0.97
ENSMUSG00000099889	2.66	1.75
ENSMUSG00000026072	-1.17	-0.46
ENSMUSG00000044708	1.56	0.61
ENSMUSG00000024672	1.85	1.03
ENSMUSG00000017167	1.24	0.76
ENSMUSG00000021773	1.52	1.03
ENSMUSG00000019935	1.16	0.36
ENSMUSG00000029597	-1.17	-0.85
ENSMUSG00000045193	-1.08	-0.54
ENSMUSG00000051817	-1.31	-0.37
ENSMUSG00000002992	1.04	0.54
ENSMUSG00000025232	1.02	0.47
ENSMUSG00000025574	-1.13	-0.93
ENSMUSG00000002265	-2.01	-0.68
ENSMUSG00000026043	1.32	0.38
ENSMUSG00000057729	-3.4	-2.81
ENSMUSG00000025190	-1.1	-1.01
ENSMUSG00000000440	1.19	0.2
ENSMUSG00000038599	-1.69	-0.3
ENSMUSG00000050545	-1.92	-0.83
ENSMUSG00000030117	2.67	1.24
ENSMUSG00000004951	1.23	1.68
ENSMUSG00000024681	-5.08	-5.08
ENSMUSG00000021338	-1.04	-1.12
ENSMUSG00000097768	-1.98	-0.78
ENSMUSG00000060613	-1.18	-0.28
ENSMUSG00000027796	-0.99	-1.73
ENSMUSG00000038352	2.17	1.83
ENSMUSG00000024610	1.33	0.62
ENSMUSG00000029580	1.01	0.36
ENSMUSG00000026839	-1.3	-1.84
ENSMUSG00000025003	4.21	0.04
ENSMUSG00000030827	2.19	1.54
ENSMUSG00000024899	-1.05	-1.51
ENSMUSG00000020638	1.19	0.93
ENSMUSG00000034652	1.23	0.02
ENSMUSG00000031304	1.29	0.35
ENSMUSG00000026542	-2.3	-0.95
ENSMUSG00000006522	-1.28	-0.79
ENSMUSG00000020027	-1.23	-1.49
ENSMUSG00000002983	1.33	0.56
ENSMUSG00000034780	-1.03	-1.39
ENSMUSG00000018930	2.34	0.8
ENSMUSG00000040711	1.2	0.05
ENSMUSG00000079362	1.57	1
ENSMUSG00000033066	1.89	1.51
ENSMUSG00000053219	-1.16	-0.34
ENSMUSG00000025351	1.11	0.27
ENSMUSG00000004952	1.38	0.15
ENSMUSG00000021259	1.54	0.36
ENSMUSG00000020312	1.33	1.01
ENSMUSG00000086231	-1.63	-0.63
ENSMUSG00000027559	2.02	0.02
ENSMUSG00000099913	-1.47	-0.54
ENSMUSG00000055254	1.58	0.57
ENSMUSG00000056071	-4.36	-4.04
ENSMUSG00000018411	1.29	0.64
ENSMUSG00000058613	-1.77	-1.34
ENSMUSG00000035385	1.95	1.15
ENSMUSG00000020604	1.12	1.07
ENSMUSG00000033287	1.08	0.77
ENSMUSG00000031167	-1.13	-1.52
ENSMUSG00000058013	0.93	1.53
ENSMUSG00000026548	1.58	0.38
ENSMUSG00000107198	1.64	0.8
ENSMUSG00000044827	1.57	0.53
ENSMUSG00000022218	-1.22	-0.9
ENSMUSG00000021208	1.03	0.01
ENSMUSG00000050195	1.56	1.12
ENSMUSG00000015568	1.15	0.7
ENSMUSG00000020125	-4.35	-4.94
ENSMUSG00000094951	-4.09	-2.42
ENSMUSG00000005800	-3.45	-2.78
ENSMUSG00000034917	1.28	1.73
ENSMUSG00000058579	-2.13	-0.84
ENSMUSG00000029254	1.57	0.96
ENSMUSG00000083111	-1.6	-1.26
ENSMUSG00000022504	1.22	0.7
ENSMUSG00000094156	-2.89	-2.25
ENSMUSG00000098708	-1.52	-1.75
ENSMUSG00000017390	-1.03	-1.91
ENSMUSG00000029720	-1.23	-0.94
ENSMUSG00000091867	1.78	0.45
ENSMUSG00000078866	-1.46	-1.05
ENSMUSG00000022270	-1.04	-0.54
ENSMUSG00000070368	-1.56	-1.66
ENSMUSG00000022679	-1.33	-1.55
ENSMUSG00000022126	1.9	0.79
ENSMUSG00000076613	-1.35	-1.01
ENSMUSG00000105353	-1.15	-1.29
ENSMUSG00000027961	1.52	1.37
ENSMUSG00000029833	-1.15	-0.69
ENSMUSG00000026822	-1.85	-1.21
ENSMUSG00000021999	-1.09	-0.52
ENSMUSG00000028862	-1.34	-1.15
ENSMUSG00000018008	1.05	0.06
ENSMUSG00000070594	-1.05	-0.46
ENSMUSG00000071356	-4.08	-2.19
ENSMUSG00000064254	1.04	1.01
ENSMUSG00000022948	-1.32	-1.4
ENSMUSG00000057722	-2.49	-2.48
ENSMUSG00000080888	-1.51	-1.16
ENSMUSG00000056054	-4.34	-4.55
ENSMUSG00000058897	-1.04	-0.6
ENSMUSG00000053318	1.39	0.17
ENSMUSG00000025408	1.33	1.3
ENSMUSG00000021228	-1.95	-2.97
ENSMUSG00000012187	1.48	0.46
ENSMUSG00000030623	2.14	1.45
ENSMUSG00000052776	1.04	0.01
ENSMUSG00000020893	-0.77	-1.59
ENSMUSG00000076614	-2.32	-2.61
ENSMUSG00000022512	0.8	1.16
ENSMUSG00000102864	-3.13	-1.25
ENSMUSG00000021306	1.12	0.02
ENSMUSG00000089736	-1.82	-1.11
ENSMUSG00000040170	-1.39	-1.84
ENSMUSG00000035042	1.8	0.85
ENSMUSG00000032484	-4.87	-7.18
ENSMUSG00000057913	-1.53	-2.91
ENSMUSG00000029752	-2.07	-1.54
ENSMUSG00000020911	3.42	1.27
ENSMUSG00000029352	-2.56	-0.81
ENSMUSG00000009350	-4.09	-4.96
ENSMUSG00000045502	1.77	1.64
ENSMUSG00000022025	-1.46	-0.77
ENSMUSG00000032496	-3.09	-4.62
ENSMUSG00000005514	-0.93	-1.36
ENSMUSG00000049988	1.06	0.03
ENSMUSG00000097451	-2.4	-1.88
ENSMUSG00000038418	1.65	0.63
ENSMUSG00000040026	-1.26	-0.6
ENSMUSG00000020684	-1.45	-1.58
ENSMUSG00000022582	-3.19	-2.2
ENSMUSG00000092075	-2.28	-0.67
ENSMUSG00000023044	1.03	0.94
ENSMUSG00000028464	1.36	0.4
ENSMUSG00000069170	1.21	0.57
ENSMUSG00000099061	-3.18	-0.64
ENSMUSG00000102982	-1.97	-0.23
ENSMUSG00000072849	-2	-0.4
ENSMUSG00000000078	1.07	0.15
ENSMUSG00000052726	-1.51	-1.23
ENSMUSG00000020057	1.35	0.42
ENSMUSG00000090622	-1.62	-2.11
ENSMUSG00000024421	-1.58	-2
ENSMUSG00000038550	-0.87	-1.75
ENSMUSG00000033781	0.62	1.01
ENSMUSG00000047061	1.18	1.62
ENSMUSG00000105703	-0.77	-1.03
ENSMUSG00000102758	-0.78	-1.06
ENSMUSG00000040127	0.86	1.53
ENSMUSG00000038357	-4.31	-6.17
ENSMUSG00000040314	-4.08	-5.3
ENSMUSG00000094786	-0.96	-1.21
ENSMUSG00000053175	0.98	1.29
ENSMUSG00000003134	-1.04	-1.08
ENSMUSG00000045775	-0.87	-1.42
ENSMUSG00000025504	1.03	1.32
ENSMUSG00000004098	1.06	1.13
ENSMUSG00000022769	1.15	2.83
ENSMUSG00000027765	-1.13	-1.3
ENSMUSG00000053559	0.9	1.11
ENSMUSG00000078234	0.69	1.47
ENSMUSG00000009378	-0.79	-1
ENSMUSG00000020873	0.57	1.17
ENSMUSG00000003038	-0.69	-1.15
ENSMUSG00000030004	-0.77	-1.52
ENSMUSG00000103254	-2.07	-3.87
ENSMUSG00000027983	1.06	1.58
ENSMUSG00000020889	1.06	1.41
ENSMUSG00000039982	0.93	1.45
ENSMUSG00000032311	-0.78	-1.6
ENSMUSG00000032575	0.91	2.1
ENSMUSG00000032115	0.97	2.2
ENSMUSG00000085834	-1.22	-2.01
ENSMUSG00000060371	-0.76	-1.27
ENSMUSG00000066687	-1.21	-2.7
ENSMUSG00000037379	1.21	1.87
ENSMUSG00000026691	-1.15	-1.74
ENSMUSG00000024843	0.77	1.47
ENSMUSG00000020593	-1.11	-2.2
ENSMUSG00000052512	0.63	1.11
ENSMUSG00000026730	0.48	1.05
ENSMUSG00000026864	0.57	1.71
ENSMUSG00000024807	0.87	2.52
ENSMUSG00000036216	0.56	1.18
ENSMUSG00000023272	0.84	2.74
ENSMUSG00000003814	0.56	1.11
ENSMUSG00000020108	-0.79	-1.77
ENSMUSG00000028327	0.67	1.07
ENSMUSG00000025823	0.53	1.54
ENSMUSG00000004460	0.49	1.33
ENSMUSG00000046794	-0.51	-1.18
ENSMUSG00000017868	0.5	1.05
ENSMUSG00000045287	0.55	1.1
ENSMUSG00000020572	-0.54	-1.14
ENSMUSG00000103313	-0.92	-1.93
ENSMUSG00000050069	-0.63	-1.85
ENSMUSG00000057425	0.58	1.57
ENSMUSG00000053846	-0.59	-1.54
ENSMUSG00000024039	0.49	1.38
ENSMUSG00000038884	0.29	1
ENSMUSG00000026614	0.46	1.73
ENSMUSG00000036885	-0.14	-1.09
ENSMUSG00000034774	-0.45	-1.52
ENSMUSG00000056973	-0.38	-1.55
ENSMUSG00000067279	0.45	1.57
ENSMUSG00000025757	0.2	1.02
ENSMUSG00000026938	-0.74	-1.36
ENSMUSG00000028238	-0.25	-1.22
ENSMUSG00000047216	-0.58	-2.76
ENSMUSG00000009092	0.4	2.7
ENSMUSG00000057069	0.19	1.31
ENSMUSG00000021270	0.23	1.16
ENSMUSG00000020381	0.14	1.68
ENSMUSG00000040596	0.1	1.03
