# Supplementary material for: Alogliptin improves survival and health of mice on a high‐fat diet
Source: Aging Cell. 2019 Jan 15;18(2):e12883. doi: 10.1111/acel.12883 (PMC6413659; doi:10.1111/acel.12883)
Supplement: Supplementary file 16 [file ACEL-18-e12883-s016.xlsx]

## Sheet: GO.fpkm.fi.mat
GO	HFD-Vehi	AHF-Vehi
GO:0000060	0.91306	1.23672
GO:0000074	1.40727	0.491634
GO:0000103	-1.04407	-1.52535
GO:0000118	-0.448527	-1.44122
GO:0000122	0.429034	0.830595
GO:0000139	-0.97901	-1.40515
GO:0000149	-2.04192	-0.53643
GO:0000151	0.830302	2.46081
GO:0000154	0.311854	-0.0904972
GO:0000162	-1.10695	-1.00544
GO:0000164	-0.491851	-1.18643
GO:0000165	1.70796	0.719771
GO:0000166	-1.15074	-1.39405
GO:0000179	0.311854	-0.0904972
GO:0000186	-1.92496	-1.72953
GO:0000187	1.27553	0.557103
GO:0000209	1.59815	0.197262
GO:0000226	-1.93465	-1.16314
GO:0000252	0.847776	1.53789
GO:0000266	-1.0931	-2.14876
GO:0000287	1.33403	1.0977
GO:0000307	1.40727	0.491634
GO:0000320	1.40727	0.491634
GO:0000398	-1.82452	-3.52356
GO:0000413	-2.16998	-2.05708
GO:0000422	-2.04192	-0.53643
GO:0000502	1.21505	1.66076
GO:0000785	-0.452581	-1.04198
GO:0000790	0.986445	1.37235
GO:0000902	0.562833	-0.833049
GO:0000976	-1.75242	-0.721342
GO:0000977	-4.8261	-3.14504
GO:0000978	0.0809039	0.29921
GO:0000979	1.82642	0.696288
GO:0000980	1.28935	0.130809
GO:0000989	-0.829275	-1.67551
GO:0001012	1.16252	0.181537
GO:0001046	0.0611968	0.276025
GO:0001077	0.892453	-0.0887111
GO:0001078	0.986445	1.37235
GO:0001085	-1.0931	-2.14876
GO:0001102	1.28935	0.130809
GO:0001105	-1.75242	-0.721342
GO:0001106	-5.03352	-6.01798
GO:0001222	0.986445	1.37235
GO:0001228	1.16252	0.181537
GO:0001501	1.0191	0.456585
GO:0001516	1.3025	0.582531
GO:0001517	1.33859	0.100644
GO:0001518	0.452908	0.921775
GO:0001525	0.680029	-0.269124
GO:0001530	1.01509	1.71848
GO:0001533	2.34902	-0.773277
GO:0001537	1.33859	0.100644
GO:0001540	1.2945	0.575076
GO:0001547	-1.46475	-1.18942
GO:0001558	-0.501824	-0.621166
GO:0001568	1.0619	0.118287
GO:0001570	0.659777	-0.537088
GO:0001574	-1.45241	-1.5714
GO:0001575	1.00778	0.478155
GO:0001614	0.683739	0.613818
GO:0001649	0.787135	-0.234222
GO:0001654	1.03203	-0.438378
GO:0001655	0.971274	0.912139
GO:0001657	-1.38968	-0.755783
GO:0001661	2.24812	0.976275
GO:0001664	-4.27089	-2.27945
GO:0001666	0.565134	1.645
GO:0001669	-0.265895	0.28967
GO:0001676	-1.85955	-2.87481
GO:0001678	1.41031	1.17095
GO:0001701	0.438374	1.96333
GO:0001702	-0.755192	-1.55094
GO:0001725	0.672743	1.29391
GO:0001726	1.37785	1.01975
GO:0001730	0.967615	-0.113057
GO:0001759	-1.38968	-0.755783
GO:0001760	-1.22596	0.0514012
GO:0001764	0.770124	1.18944
GO:0001765	1.15029	1.20563
GO:0001774	1.26006	0.0831131
GO:0001784	0.152534	-2.57301
GO:0001786	1.06582	-0.198983
GO:0001788	-2.45992	-2.80504
GO:0001798	0.544276	-0.669355
GO:0001805	1.17801	-0.0972162
GO:0001812	0.544276	-0.669355
GO:0001818	1.16252	0.181537
GO:0001823	-1.22175	-2.85347
GO:0001833	5.84364	-5.66574
GO:0001836	1.28935	0.130809
GO:0001849	-2.41625	-1.04737
GO:0001851	-1.68578	-0.90202
GO:0001867	-0.716939	-1.36557
GO:0001878	-5.03221	-6.31221
GO:0001886	-0.676365	-0.968685
GO:0001889	0.902182	-0.123495
GO:0001890	1.16252	0.181537
GO:0001895	1.38469	0.877453
GO:0001912	1.6412	0.786918
GO:0001913	-1.45904	-0.644673
GO:0001934	-3.03416	-3.5743
GO:0001937	-1.50048	-0.831486
GO:0001938	1.31433	0.182413
GO:0001948	-1.2999	-0.0654765
GO:0001952	-0.834929	-14.6101
GO:0001957	1.07422	0.0837492
GO:0001958	0.67269	1.40139
GO:0001961	1.3025	0.582531
GO:0001972	-3.4537	0.381148
GO:0001973	-1.22941	-1.40124
GO:0001974	0.469505	1.36686
GO:0001975	1.59236	0.553105
GO:0002014	0.876608	2.06078
GO:0002020	-2.01074	-0.532133
GO:0002021	1.56723	-0.00564123
GO:0002028	-0.829275	-1.67551
GO:0002041	1.44616	1.35868
GO:0002053	-1.38968	-0.755783
GO:0002062	-1.38968	-0.755783
GO:0002064	-0.834929	-14.6101
GO:0002076	-1.46475	-1.18942
GO:0002092	1.06835	0.232208
GO:0002102	0.518609	-0.821458
GO:0002134	0.205561	1.15383
GO:0002135	0.205561	1.15383
GO:0002142	1.11134	0.465025
GO:0002149	-5.03015	-6.94693
GO:0002175	0.984209	0.528112
GO:0002227	2.54533	1.5452
GO:0002230	1.74428	0.763364
GO:0002238	0.998217	-0.483497
GO:0002244	1.40745	0.422201
GO:0002268	0.91306	1.23672
GO:0002283	1.17801	-0.0972162
GO:0002315	0.91306	1.23672
GO:0002317	2.12081	0.995238
GO:0002344	1.45472	0.685942
GO:0002366	0.152534	-2.57301
GO:0002376	0.549757	-1.55243
GO:0002431	1.17801	-0.0972162
GO:0002438	-5.03352	-6.01798
GO:0002448	1.01509	1.71848
GO:0002455	1.32209	0.862827
GO:0002467	0.91306	1.23672
GO:0002502	0.533742	1.08136
GO:0002523	-4.34924	-4.28282
GO:0002526	-4.51685	-4.71312
GO:0002544	-4.52412	-4.37124
GO:0002552	1.06582	-0.198983
GO:0002554	1.17801	-0.0972162
GO:0002579	1.45472	0.685942
GO:0002606	1.3025	0.582531
GO:0002674	1.16252	0.181537
GO:0002679	-5.03015	-6.94693
GO:0002682	-2.39252	-1.55199
GO:0002687	0.998217	-0.483497
GO:0002690	2.14204	0.853313
GO:0002693	1.6412	0.786918
GO:0002752	0.998217	-0.483497
GO:0002755	1.05134	-0.276706
GO:0002760	0.810368	-0.541761
GO:0002769	0.152534	-2.57301
GO:0002792	1.3025	0.582531
GO:0002821	1.3025	0.582531
GO:0002827	1.45472	0.685942
GO:0002830	1.3025	0.582531
GO:0002839	-1.45904	-0.644673
GO:0002906	1.3025	0.582531
GO:0002931	0.932082	2.15552
GO:0003009	0.205561	1.15383
GO:0003025	0.452908	0.921775
GO:0003050	-2.30269	-2.47226
GO:0003151	1.28935	0.130809
GO:0003161	0.562833	-0.833049
GO:0003181	1.44616	1.35868
GO:0003222	0.562833	-0.833049
GO:0003278	1.44616	1.35868
GO:0003281	1.44616	1.35868
GO:0003331	-1.12099	-0.550439
GO:0003376	0.562833	-0.833049
GO:0003420	-0.930093	-1.36124
GO:0003676	-1.13025	-1.52435
GO:0003677	-0.931577	-1.02663
GO:0003682	0.250737	-0.424127
GO:0003690	1.14274	0.00521027
GO:0003700	0.971358	0.602891
GO:0003705	1.24748	0.0762505
GO:0003707	1.05227	1.04664
GO:0003712	0.562833	-0.833049
GO:0003713	0.212913	-0.917838
GO:0003714	1.41998	0.488356
GO:0003720	1.76316	0.694597
GO:0003723	-1.07794	-1.22598
GO:0003724	1.76316	0.694597
GO:0003725	0.967615	-0.113057
GO:0003729	0.481314	1.09434
GO:0003730	-1.11214	-0.590828
GO:0003755	-2.16998	-2.05708
GO:0003756	0.448638	1.46143
GO:0003779	1.26734	0.360143
GO:0003810	-1.33727	-1.00145
GO:0003823	-1.4104	-1.09789
GO:0003824	1.2466	0.529524
GO:0003846	1.43838	0.424853
GO:0003896	1.76316	0.694597
GO:0003924	2.46035	2.19892
GO:0003941	-1.20741	-0.90608
GO:0003958	-0.930093	-1.36124
GO:0003964	-1.07794	-1.22598
GO:0004020	-1.04407	-1.52535
GO:0004021	-1.82452	-3.52356
GO:0004035	-0.223735	-1.96497
GO:0004066	-2.37898	-1.7381
GO:0004069	-1.10695	-1.00544
GO:0004089	2.08491	0.0674875
GO:0004103	0.691148	1.42162
GO:0004104	0.691148	1.42162
GO:0004122	0.469505	1.36686
GO:0004127	0.901617	0.650389
GO:0004128	-0.930093	-1.36124
GO:0004144	1.43838	0.424853
GO:0004147	-0.725659	-1.51317
GO:0004181	-1.12099	-0.550439
GO:0004190	-1.07794	-1.22598
GO:0004198	-2.04192	-0.53643
GO:0004222	1.3048	0.113974
GO:0004252	-2.62621	-3.21914
GO:0004305	0.691148	1.42162
GO:0004332	-1.09805	-1.98832
GO:0004340	1.41031	1.17095
GO:0004364	1.61158	0.52048
GO:0004365	-1.93465	-1.16314
GO:0004394	1.33859	0.100644
GO:0004435	1.74428	0.763364
GO:0004448	0.847776	1.53789
GO:0004465	0.0757202	-0.590337
GO:0004495	0.847776	1.53789
GO:0004499	-1.43661	-1.90732
GO:0004512	-1.37712	-0.533966
GO:0004514	-0.538867	-1.156
GO:0004519	0.888992	0.324665
GO:0004523	-1.07794	-1.22598
GO:0004550	0.901617	0.650389
GO:0004551	-0.223735	-1.96497
GO:0004563	1.00778	0.478155
GO:0004601	-5.03015	-6.94693
GO:0004609	-1.10695	-1.00544
GO:0004672	1.6409	0.678713
GO:0004674	0.471545	1.02966
GO:0004709	-1.92496	-1.72953
GO:0004721	-0.389022	-0.616095
GO:0004725	0.662557	-0.282373
GO:0004745	0.847776	1.53789
GO:0004768	1.75616	1.38611
GO:0004771	-0.330358	-1.54112
GO:0004779	1.76316	0.694597
GO:0004781	-1.04407	-1.52535
GO:0004782	1.00715	0.931267
GO:0004794	-1.20741	-0.90608
GO:0004797	-1.14917	-0.994482
GO:0004798	0.901617	0.650389
GO:0004806	-0.330358	-1.54112
GO:0004809	0.311854	-0.0904972
GO:0004842	0.893371	2.38628
GO:0004850	-1.30267	-1.86767
GO:0004867	-1.86842	-0.492859
GO:0004869	-1.66784	-2.41568
GO:0004871	1.71184	0.601204
GO:0004872	0.922602	0.117602
GO:0004879	1.16252	0.181537
GO:0004888	1.05134	-0.276706
GO:0004896	1.21476	0.492679
GO:0004909	-1.22348	-0.523296
GO:0004930	1.25584	0.0593365
GO:0005005	0.971274	0.912139
GO:0005007	-1.38968	-0.755783
GO:0005044	-0.870184	-1.08591
GO:0005057	1.08904	-0.572895
GO:0005070	1.21929	0.591774
GO:0005080	1.21505	1.66076
GO:0005086	0.90678	-0.101028
GO:0005097	-0.296883	-0.391691
GO:0005099	1.04217	-0.278314
GO:0005100	1.28935	0.130809
GO:0005102	-0.332957	-0.461474
GO:0005104	2.17794	1.62717
GO:0005125	1.3992	0.0962832
GO:0005131	-1.27047	-1.42074
GO:0005159	-1.27047	-1.42074
GO:0005161	-1.22348	-0.523296
GO:0005176	0.562833	-0.833049
GO:0005178	0.565585	1.07193
GO:0005198	-1.01269	-1.14138
GO:0005200	1.2671	0.532113
GO:0005201	1.07173	0.303899
GO:0005212	-2.89115	-0.991506
GO:0005215	-1.96009	-1.27345
GO:0005228	-2.46837	-2.09321
GO:0005242	0.776672	-0.291985
GO:0005248	0.452908	0.921775
GO:0005249	-2.46837	-2.09321
GO:0005313	1.09022	0.274393
GO:0005496	-1.46475	-1.18942
GO:0005506	-0.36386	-0.231817
GO:0005507	0.242933	-0.496075
GO:0005509	-1.09767	-0.481657
GO:0005515	0.343869	0.477324
GO:0005520	1.44616	1.35868
GO:0005524	0.639684	0.984709
GO:0005525	0.874219	1.34569
GO:0005528	-2.16998	-2.05708
GO:0005534	2.12081	0.995238
GO:0005536	1.41031	1.17095
GO:0005544	1.27769	0.689192
GO:0005576	-0.976471	-0.581697
GO:0005578	1.6478	0.690062
GO:0005581	-0.727981	-1.37363
GO:0005584	1.0619	0.118287
GO:0005586	1.17774	0.236409
GO:0005588	0.708987	0.824051
GO:0005606	-1.88641	-2.40029
GO:0005608	-1.88641	-2.40029
GO:0005610	-1.88641	-2.40029
GO:0005614	0.452908	0.921775
GO:0005615	-1.78262	-0.879452
GO:0005622	0.528995	-0.22119
GO:0005634	-1.67015	-1.18351
GO:0005654	0.748868	0.627335
GO:0005657	1.76316	0.694597
GO:0005667	0.816694	0.137329
GO:0005715	-0.755192	-1.55094
GO:0005719	1.28935	0.130809
GO:0005730	0.374413	0.932308
GO:0005737	-0.340502	-1.03284
GO:0005739	-0.416227	0.0369623
GO:0005741	-0.806455	-1.63567
GO:0005743	0.184167	0.379082
GO:0005758	-2.04192	-0.53643
GO:0005759	-2.04192	-0.53643
GO:0005764	-1.72488	-1.70005
GO:0005765	1.35875	0.513623
GO:0005768	1.13753	1.00751
GO:0005769	1.37209	0.599149
GO:0005770	-4.64565	-6.8802
GO:0005771	1.34685	0.612301
GO:0005777	-1.70061	-2.49776
GO:0005783	-1.30059	-0.224036
GO:0005788	-0.0741087	-0.0169707
GO:0005789	-0.953536	-0.977925
GO:0005790	0.553924	1.44489
GO:0005791	1.39353	0.479401
GO:0005793	0.551914	1.68155
GO:0005794	-1.35777	-0.215119
GO:0005801	-1.07998	-0.568813
GO:0005802	-4.64565	-6.8802
GO:0005811	-0.320399	-1.52449
GO:0005813	1.77448	0.908492
GO:0005819	1.21505	1.66076
GO:0005829	-0.856417	-0.978536
GO:0005844	0.533742	1.08136
GO:0005856	0.772873	0.126083
GO:0005871	0.99456	0.354857
GO:0005874	2.2935	1.90824
GO:0005882	-0.225649	-2.46978
GO:0005884	1.40916	1.16579
GO:0005886	-0.93591	-0.278737
GO:0005887	-1.58864	-1.41598
GO:0005889	0.691148	1.42162
GO:0005902	0.776672	-0.291985
GO:0005911	1.60591	-0.889391
GO:0005913	-1.42855	-1.18624
GO:0005923	1.06386	1.06725
GO:0005930	0.999803	0.324241
GO:0005938	-2.04192	-0.53643
GO:0005944	0.89368	-0.772456
GO:0005975	1.00778	0.478155
GO:0005978	0.986445	1.37235
GO:0005979	-0.389022	-0.616095
GO:0005981	-0.389022	-0.616095
GO:0005982	1.41031	1.17095
GO:0005985	1.41031	1.17095
GO:0006000	0.929032	0.644748
GO:0006003	1.41031	1.17095
GO:0006006	-0.834929	-14.6101
GO:0006012	1.41031	1.17095
GO:0006013	0.929032	0.644748
GO:0006020	-1.09805	-1.98832
GO:0006021	-1.37712	-0.533966
GO:0006027	1.00778	0.478155
GO:0006040	-0.740063	-1.18719
GO:0006071	-2.0485	-2.25149
GO:0006082	-1.41587	-1.87636
GO:0006094	-1.09667	-0.943108
GO:0006096	-1.25468	-1.74899
GO:0006098	-1.09805	-1.98832
GO:0006103	-1.82452	-3.52356
GO:0006107	-1.10695	-1.00544
GO:0006114	-1.10695	-1.00544
GO:0006118	-0.903702	-1.24159
GO:0006119	0.691148	1.42162
GO:0006144	-0.979342	-1.44591
GO:0006165	0.901617	0.650389
GO:0006184	2.31706	2.056
GO:0006200	0.205561	1.15383
GO:0006206	-1.26868	-1.75797
GO:0006227	0.901617	0.650389
GO:0006230	-1.14917	-0.994482
GO:0006233	0.901617	0.650389
GO:0006260	-1.14917	-0.994482
GO:0006269	1.76316	0.694597
GO:0006278	-1.01634	-1.19782
GO:0006310	-1.07794	-1.22598
GO:0006351	1.76316	0.694597
GO:0006355	0.914809	0.802263
GO:0006445	-1.11214	-0.590828
GO:0006457	0.411729	1.25069
GO:0006461	-1.48719	-0.838639
GO:0006464	0.135248	1.25172
GO:0006468	0.471545	1.02966
GO:0006470	-0.375335	-0.612762
GO:0006479	0.311854	-0.0904972
GO:0006486	-1.43728	-1.56663
GO:0006487	-2.02022	-0.441613
GO:0006508	-1.13452	-0.934534
GO:0006511	2.03627	-0.728623
GO:0006522	-1.14094	-1.02845
GO:0006525	-1.10695	-1.00544
GO:0006531	-2.17383	-2.11797
GO:0006532	-1.10695	-1.00544
GO:0006533	-1.10695	-1.00544
GO:0006534	-1.15975	-0.951509
GO:0006535	0.469505	1.36686
GO:0006541	-2.37898	-1.7381
GO:0006544	-0.558542	0.0268174
GO:0006555	0.469505	1.36686
GO:0006560	-1.10695	-1.00544
GO:0006563	-0.987465	-0.812071
GO:0006565	-0.354887	0.360159
GO:0006566	-0.558542	0.0268174
GO:0006568	-1.22596	0.0514012
GO:0006570	0.662557	-0.282373
GO:0006571	-1.10695	-1.00544
GO:0006605	0.365706	1.47557
GO:0006611	0.533742	1.08136
GO:0006633	1.7398	1.36827
GO:0006637	-0.390449	-1.5965
GO:0006642	-1.0931	-2.14876
GO:0006646	0.691148	1.42162
GO:0006651	1.43838	0.424853
GO:0006657	0.691148	1.42162
GO:0006687	-1.0931	-2.14876
GO:0006689	1.00778	0.478155
GO:0006691	0.998217	-0.483497
GO:0006699	-0.330358	-1.54112
GO:0006707	1.19233	-0.010241
GO:0006730	2.08491	0.0674875
GO:0006739	1.41031	1.17095
GO:0006749	1.43926	0.683407
GO:0006754	0.691148	1.42162
GO:0006769	-0.610479	-0.932789
GO:0006790	1.05946	1.04738
GO:0006801	0.469886	1.35826
GO:0006803	1.61158	0.52048
GO:0006804	-5.03015	-6.94693
GO:0006805	-1.09182	-1.69914
GO:0006807	2.08491	0.0674875
GO:0006810	-2.36089	-1.52043
GO:0006811	-1.96009	-1.27345
GO:0006813	0.691148	1.42162
GO:0006814	1.09022	0.274393
GO:0006826	-3.38847	-5.1785
GO:0006829	0.266	1.57498
GO:0006833	1.64175	0.845813
GO:0006836	1.09022	0.274393
GO:0006869	1.11145	0.309302
GO:0006874	1.71052	0.741845
GO:0006879	-3.55763	-2.61031
GO:0006882	-2.90504	-2.1031
GO:0006885	0.691148	1.42162
GO:0006886	1.3025	0.582531
GO:0006887	1.74428	0.763364
GO:0006898	-1.32358	-1.22928
GO:0006900	1.15029	1.20563
GO:0006909	-5.03352	-6.01798
GO:0006910	-0.0203606	-0.90875
GO:0006911	0.719004	-0.433262
GO:0006914	-4.52412	-4.37124
GO:0006915	1.55639	0.461416
GO:0006919	-3.91248	-4.06683
GO:0006935	1.49692	0.844466
GO:0006952	-5.16742	-7.9811
GO:0006953	-3.35182	-1.78332
GO:0006954	1.68206	0.408149
GO:0006955	-0.636817	-0.784751
GO:0006957	-1.68578	-0.90202
GO:0006958	-2.45992	-2.80504
GO:0006982	2.66245	1.66289
GO:0006983	0.551914	1.68155
GO:0006986	0.360357	1.54495
GO:0006987	0.551914	1.68155
GO:0007005	-2.04192	-0.53643
GO:0007010	1.29305	0.640901
GO:0007015	1.40745	0.422201
GO:0007017	2.46035	2.19892
GO:0007040	1.00778	0.478155
GO:0007049	0.672743	1.29391
GO:0007050	0.533742	1.08136
GO:0007067	2.00791	0.74131
GO:0007155	0.372727	0.03008
GO:0007156	-0.638554	-1.93829
GO:0007157	2.12081	0.995238
GO:0007159	2.64996	1.65058
GO:0007160	1.1813	0.323205
GO:0007162	-0.755192	-1.55094
GO:0007165	-3.89858	-2.20312
GO:0007169	1.21929	0.591774
GO:0007171	0.562833	-0.833049
GO:0007178	-1.92496	-1.72953
GO:0007179	1.3921	0.277988
GO:0007184	1.28935	0.130809
GO:0007186	1.72593	0.675457
GO:0007187	-3.19052	-1.90183
GO:0007193	-1.22941	-1.40124
GO:0007200	-1.46475	-1.18942
GO:0007204	1.03872	0.827754
GO:0007218	1.26427	0.0645828
GO:0007229	1.17002	-0.0809772
GO:0007242	1.74428	0.763364
GO:0007250	1.13604	0.014102
GO:0007252	0.998217	-0.483497
GO:0007263	-2.90504	-2.1031
GO:0007264	-0.217407	-0.587301
GO:0007266	1.05548	0.135858
GO:0007267	1.74428	0.763364
GO:0007275	-1.14389	-0.249842
GO:0007283	0.533742	1.08136
GO:0007399	2.24812	0.976275
GO:0007411	1.44394	0.418486
GO:0007413	0.971274	0.912139
GO:0007416	0.562833	-0.833049
GO:0007417	-2.63989	0.0892411
GO:0007420	-0.425312	-1.32014
GO:0007422	0.562833	-0.833049
GO:0007423	-2.89115	-0.991506
GO:0007492	0.65502	-1.25015
GO:0007498	1.56723	-0.00564123
GO:0007507	1.13436	0.154421
GO:0007519	-4.64565	-6.8802
GO:0007528	0.659777	-0.537088
GO:0007565	1.89002	0.761986
GO:0007566	0.810368	-0.541761
GO:0007568	0.209945	-0.67523
GO:0007584	-0.904308	-1.35506
GO:0007595	-0.291	-0.83811
GO:0007596	-1.04407	-1.52535
GO:0007601	1.05925	0.293936
GO:0007605	0.845804	0.382672
GO:0007608	0.452908	0.921775
GO:0007611	1.59236	0.553105
GO:0007612	1.26788	0.13631
GO:0007614	-4.8261	-3.14504
GO:0007616	0.659777	-0.537088
GO:0007623	-2.73201	-1.82018
GO:0007626	0.469705	0.763207
GO:0007628	1.00379	0.462109
GO:0007631	0.659777	-0.537088
GO:0008009	1.75881	0.661719
GO:0008013	-1.46475	-1.18942
GO:0008017	-4.34577	-4.22668
GO:0008022	-0.866061	-2.30787
GO:0008033	0.311854	-0.0904972
GO:0008046	0.971274	0.912139
GO:0008076	0.417894	-0.110195
GO:0008083	1.91723	0.753799
GO:0008088	0.991536	0.436172
GO:0008092	-1.22374	-1.60803
GO:0008113	0.135248	1.25172
GO:0008134	0.717634	0.342146
GO:0008144	-2.86237	-1.80779
GO:0008152	0.218711	1.28277
GO:0008172	0.311854	-0.0904972
GO:0008174	0.311854	-0.0904972
GO:0008180	0.565342	1.67199
GO:0008190	-2.08033	-2.31404
GO:0008193	1.76316	0.694597
GO:0008195	-1.0931	-2.14876
GO:0008199	-3.38847	-5.1785
GO:0008201	-3.67505	-2.02152
GO:0008203	-1.88578	-1.42506
GO:0008209	-1.46475	-1.18942
GO:0008217	1.11714	0.138155
GO:0008228	1.01509	1.71848
GO:0008236	-3.38847	-5.1785
GO:0008269	-1.27047	-1.42074
GO:0008270	-1.5487	-1.61972
GO:0008283	1.30759	-0.0693995
GO:0008284	0.488931	0.948154
GO:0008285	0.884894	-0.320417
GO:0008289	1.04092	0.533411
GO:0008290	-1.12099	-0.550439
GO:0008305	0.569409	1.0676
GO:0008307	2.83352	0.60457
GO:0008324	0.266	1.57498
GO:0008329	0.998217	-0.483497
GO:0008347	-0.285457	-0.796718
GO:0008360	1.7239	0.515356
GO:0008395	1.78979	0.421378
GO:0008401	-3.4537	0.381148
GO:0008425	0.311854	-0.0904972
GO:0008426	1.21505	1.66076
GO:0008429	1.06582	-0.198983
GO:0008499	-1.08626	-1.44607
GO:0008502	-3.19344	-1.89949
GO:0008630	1.53797	-1.52915
GO:0008631	0.999803	0.324241
GO:0008643	0.539307	1.14
GO:0008650	0.311854	-0.0904972
GO:0008654	-1.37712	-0.533966
GO:0008766	0.830302	2.46081
GO:0008865	1.41031	1.17095
GO:0008875	0.847776	1.53789
GO:0008889	-2.32889	-2.39276
GO:0008898	-1.3206	-2.26578
GO:0008900	0.691148	1.42162
GO:0008905	1.76316	0.694597
GO:0008941	-0.930093	-1.36124
GO:0008951	-0.725659	-1.51317
GO:0008970	-0.59317	-1.56159
GO:0008988	0.311854	-0.0904972
GO:0009008	0.311854	-0.0904972
GO:0009019	0.311854	-0.0904972
GO:0009055	-0.930093	-1.36124
GO:0009056	0.440496	1.0347
GO:0009058	-1.82452	-3.52356
GO:0009062	-1.0931	-2.14876
GO:0009069	0.329702	0.880028
GO:0009086	-1.3206	-2.26578
GO:0009094	-1.10695	-1.00544
GO:0009116	-1.30267	-1.86767
GO:0009142	0.901617	0.650389
GO:0009166	-1.30267	-1.86767
GO:0009274	0.998217	-0.483497
GO:0009306	2.14204	0.853313
GO:0009312	-1.08626	-1.44607
GO:0009314	0.668543	-0.0913409
GO:0009383	0.311854	-0.0904972
GO:0009395	-1.40133	-1.94277
GO:0009404	-1.41587	-1.87636
GO:0009408	-0.875966	-0.216892
GO:0009409	0.315476	-0.176196
GO:0009411	-1.57822	-1.08232
GO:0009416	0.672564	-0.309551
GO:0009435	-0.538867	-1.156
GO:0009437	-0.930093	-1.36124
GO:0009612	0.911769	-0.121693
GO:0009615	-1.3757	-0.785229
GO:0009629	2.24812	0.976275
GO:0009635	-1.96009	-1.27345
GO:0009636	-0.271088	-1.47848
GO:0009651	0.205561	1.15383
GO:0009749	1.59236	0.553105
GO:0009804	1.78979	0.421378
GO:0009812	-0.930093	-1.36124
GO:0009821	-1.10695	-1.00544
GO:0009880	-1.22175	-2.85347
GO:0009887	-1.33727	-1.00145
GO:0009897	0.915878	0.791464
GO:0009952	-2.63989	0.0892411
GO:0009967	1.03404	0.261032
GO:0009986	1.97914	1.50769
GO:0010008	0.659777	-0.537088
GO:0010033	1.2682	0.677075
GO:0010038	0.691148	1.42162
GO:0010039	1.40727	0.491634
GO:0010043	-4.52412	-4.37124
GO:0010107	0.776672	-0.291985
GO:0010165	1.40727	0.491634
GO:0010172	-0.817357	-2.09446
GO:0010181	-0.926609	-1.36072
GO:0010189	1.11145	0.309302
GO:0010225	0.91306	1.23672
GO:0010243	1.75102	0.0156532
GO:0010273	-2.90504	-2.1031
GO:0010286	-1.22348	-0.523296
GO:0010314	0.518609	-0.821458
GO:0010453	1.56723	-0.00564123
GO:0010466	-1.33851	-0.840918
GO:0010468	-3.54043	-1.34088
GO:0010469	-1.22941	-1.40124
GO:0010494	-1.11214	-0.590828
GO:0010498	0.986445	1.37235
GO:0010506	0.999803	0.324241
GO:0010518	1.03872	0.563575
GO:0010543	1.17801	-0.0972162
GO:0010574	1.6412	0.786918
GO:0010592	0.205561	1.15383
GO:0010628	-0.63038	-0.106814
GO:0010629	-1.46475	-1.18942
GO:0010633	1.06835	0.232208
GO:0010659	0.205561	1.15383
GO:0010667	0.562833	-0.833049
GO:0010700	-1.22941	-1.40124
GO:0010718	1.07422	0.0837492
GO:0010730	-1.39599	-1.62845
GO:0010744	1.02213	0.562975
GO:0010745	1.16252	0.181537
GO:0010757	-1.12099	-0.550439
GO:0010759	1.73271	0.766111
GO:0010801	-0.83963	-1.86578
GO:0010811	1.44616	1.35868
GO:0010812	2.09237	0.969446
GO:0010818	2.14204	0.853313
GO:0010820	1.74428	0.763364
GO:0010863	-1.43456	-1.00188
GO:0010871	1.05227	1.04664
GO:0010873	2.51597	1.60979
GO:0010886	1.02213	0.562975
GO:0010887	1.16252	0.181537
GO:0010890	1.02213	0.562975
GO:0010891	1.16252	0.181537
GO:0010898	2.11063	1.24448
GO:0010906	-1.72707	-0.585758
GO:0010916	1.03548	0.556259
GO:0010951	-2.01232	-0.465452
GO:0010971	1.40727	0.491634
GO:0010976	-1.03425	-0.734921
GO:0010977	2.12081	0.995238
GO:0010983	-0.59317	-1.56159
GO:0010996	0.659777	-0.537088
GO:0014032	-3.4537	0.381148
GO:0014037	1.13753	1.00751
GO:0014047	0.659777	-0.537088
GO:0014063	1.06582	-0.198983
GO:0014068	1.69939	0.712807
GO:0014069	1.2407	0.30638
GO:0014070	0.691148	1.42162
GO:0014704	-0.77191	-0.481695
GO:0014911	1.74428	0.763364
GO:0015020	0.218711	1.28277
GO:0015031	1.53022	0.0896114
GO:0015035	0.135248	1.25172
GO:0015074	-1.07794	-1.22598
GO:0015078	-0.517019	-1.50823
GO:0015175	-2.42451	-1.91562
GO:0015179	-2.42451	-1.91562
GO:0015250	1.64175	0.845813
GO:0015269	-2.46837	-2.09321
GO:0015293	-0.665089	-1.09884
GO:0015459	0.471545	1.02966
GO:0015630	-1.93465	-1.16314
GO:0015643	1.45472	0.685942
GO:0015722	1.64175	0.845813
GO:0015758	0.562833	-0.833049
GO:0015804	-2.42451	-1.91562
GO:0015813	1.09022	0.274393
GO:0015891	-1.96009	-1.27345
GO:0015909	1.16252	0.181537
GO:0015976	-1.11649	-1.08576
GO:0015991	-0.517019	-1.50823
GO:0016004	1.05421	0.560839
GO:0016010	2.83352	0.60457
GO:0016020	-0.126641	0.0748311
GO:0016021	0.367506	0.00812739
GO:0016023	1.63355	0.667529
GO:0016049	-1.46475	-1.18942
GO:0016064	1.3025	0.582531
GO:0016205	0.311854	-0.0904972
GO:0016209	1.44948	0.465903
GO:0016232	1.33859	0.100644
GO:0016235	2.03627	-0.728623
GO:0016279	0.311854	-0.0904972
GO:0016290	-1.85955	-2.87481
GO:0016301	0.712841	-0.4911
GO:0016310	-1.05052	-1.38886
GO:0016311	0.215142	-0.258369
GO:0016323	0.167929	1.04562
GO:0016324	0.260488	1.03065
GO:0016328	0.74746	1.09326
GO:0016337	0.373152	-0.259961
GO:0016338	0.74746	1.09326
GO:0016342	-1.46475	-1.18942
GO:0016406	-0.725659	-1.51317
GO:0016411	-0.725659	-1.51317
GO:0016412	-0.725659	-1.51317
GO:0016413	-0.725659	-1.51317
GO:0016414	-0.725659	-1.51317
GO:0016416	-0.725659	-1.51317
GO:0016418	-0.725659	-1.51317
GO:0016419	-0.725659	-1.51317
GO:0016428	0.311854	-0.0904972
GO:0016435	0.311854	-0.0904972
GO:0016454	-0.725659	-1.51317
GO:0016459	1.11134	0.465025
GO:0016462	2.16749	1.91651
GO:0016471	-0.517019	-1.50823
GO:0016477	1.37831	0.383879
GO:0016481	1.41998	0.488356
GO:0016500	-2.60833	-2.63804
GO:0016525	0.0644652	-0.330027
GO:0016538	1.40727	0.491634
GO:0016556	0.452491	1.29192
GO:0016567	0.47336	1.23951
GO:0016597	-1.98545	-2.83428
GO:0016601	1.02177	1.338
GO:0016605	-1.09358	-2.22827
GO:0016607	-0.373928	-1.63025
GO:0016709	-0.930093	-1.36124
GO:0016749	-0.725659	-1.51317
GO:0016750	-0.725659	-1.51317
GO:0016751	-0.725659	-1.51317
GO:0016753	-0.725659	-1.51317
GO:0016787	-0.867789	-1.27125
GO:0016887	0.205561	1.15383
GO:0016936	2.12081	0.995238
GO:0016942	1.44616	1.35868
GO:0017017	0.662557	-0.282373
GO:0017022	1.11134	0.465025
GO:0017046	1.09589	0.514025
GO:0017053	0.624359	-0.502128
GO:0017095	1.33859	0.100644
GO:0017098	0.205561	1.15383
GO:0017124	1.30967	0.425869
GO:0017127	2.66245	1.66289
GO:0017129	1.02213	0.562975
GO:0017134	0.234637	0.277672
GO:0017144	-1.43661	-1.90732
GO:0017148	0.448158	0.995804
GO:0018030	-0.725659	-1.51317
GO:0018031	-0.725659	-1.51317
GO:0018108	-0.801649	-0.566669
GO:0018149	0.0773521	-0.488267
GO:0018169	0.830302	2.46081
GO:0018279	0.757535	2.47845
GO:0018393	-0.930093	-1.36124
GO:0018423	0.311854	-0.0904972
GO:0018451	0.847776	1.53789
GO:0018452	0.847776	1.53789
GO:0018453	0.847776	1.53789
GO:0018585	-3.4537	0.381148
GO:0018586	-3.4537	0.381148
GO:0018588	-3.4537	0.381148
GO:0018589	-3.4537	0.381148
GO:0018590	-3.4537	0.381148
GO:0018591	-3.4537	0.381148
GO:0018592	-3.4537	0.381148
GO:0018593	-3.4537	0.381148
GO:0018594	-3.4537	0.381148
GO:0018595	-3.4537	0.381148
GO:0018596	-3.4537	0.381148
GO:0018597	-3.4537	0.381148
GO:0018598	-3.4537	0.381148
GO:0018599	-3.4537	0.381148
GO:0018600	-3.4537	0.381148
GO:0018707	0.311854	-0.0904972
GO:0018711	-0.725659	-1.51317
GO:0018712	-0.725659	-1.51317
GO:0018713	-0.725659	-1.51317
GO:0018721	1.33859	0.100644
GO:0018722	1.33859	0.100644
GO:0018723	1.33859	0.100644
GO:0018724	1.33859	0.100644
GO:0018725	1.33859	0.100644
GO:0018726	1.33859	0.100644
GO:0018727	1.33859	0.100644
GO:0018741	1.05946	1.04738
GO:0018916	1.19091	0.764887
GO:0018924	1.52594	-0.630185
GO:0019012	-2.41625	-1.04737
GO:0019028	-1.07794	-1.22598
GO:0019068	-1.07794	-1.22598
GO:0019152	0.847776	1.53789
GO:0019158	1.41031	1.17095
GO:0019186	-0.725659	-1.51317
GO:0019221	0.476485	-0.505599
GO:0019227	0.984209	0.528112
GO:0019228	0.452908	0.921775
GO:0019233	-1.10626	-0.689798
GO:0019343	0.469505	1.36686
GO:0019346	0.469505	1.36686
GO:0019395	-0.926609	-1.36072
GO:0019430	2.64708	1.64748
GO:0019432	-0.673483	-1.50509
GO:0019433	1.02213	0.562975
GO:0019448	0.469505	1.36686
GO:0019452	1.00715	0.931267
GO:0019471	0.135248	1.25172
GO:0019497	-0.223735	-1.96497
GO:0019543	0.810368	-0.541761
GO:0019550	-1.10695	-1.00544
GO:0019551	-1.10695	-1.00544
GO:0019626	-0.330358	-1.54112
GO:0019695	0.691148	1.42162
GO:0019702	0.311854	-0.0904972
GO:0019705	-0.725659	-1.51317
GO:0019730	0.91306	1.23672
GO:0019731	-3.37422	-4.20059
GO:0019732	-3.38847	-5.1785
GO:0019767	1.17801	-0.0972162
GO:0019814	1.09947	0.342095
GO:0019827	-1.38968	-0.755783
GO:0019828	1.19132	0.540593
GO:0019863	1.17801	-0.0972162
GO:0019864	1.17801	-0.0972162
GO:0019872	0.973434	0.827577
GO:0019882	-1.32316	-0.618687
GO:0019886	1.35087	0.549671
GO:0019888	-0.491851	-1.18643
GO:0019894	0.99456	0.354857
GO:0019897	1.15029	1.20563
GO:0019898	5.84364	-5.66574
GO:0019899	-0.747143	-1.23537
GO:0019900	-0.829275	-1.67551
GO:0019901	1.07476	0.748403
GO:0019902	1.06582	-0.198983
GO:0019903	0.709327	1.12946
GO:0019904	0.527219	1.63429
GO:0019915	1.00778	0.478155
GO:0019932	1.41031	1.17095
GO:0019953	1.00778	0.478155
GO:0019955	-5.03352	-6.01798
GO:0019976	1.14622	0.190412
GO:0019982	1.14622	0.190412
GO:0020005	1.42326	0.814023
GO:0020037	-0.167537	0.443972
GO:0021510	-1.75242	-0.721342
GO:0021554	0.452908	0.921775
GO:0021563	0.452908	0.921775
GO:0021564	0.452908	0.921775
GO:0021587	0.469505	1.36686
GO:0021589	0.551914	1.68155
GO:0021631	0.971274	0.912139
GO:0021680	0.551914	1.68155
GO:0021781	0.562833	-0.833049
GO:0021837	-1.38968	-0.755783
GO:0021847	-1.38968	-0.755783
GO:0021952	0.971274	0.912139
GO:0021954	0.659777	-0.537088
GO:0021987	1.1236	0.161377
GO:0021988	-0.749464	-2.14415
GO:0022010	0.776672	-0.291985
GO:0022038	0.971274	0.912139
GO:0022409	1.6412	0.786918
GO:0022417	0.135248	1.25172
GO:0022604	-1.12099	-0.550439
GO:0022617	0.518609	-0.821458
GO:0023019	-1.22941	-1.40124
GO:0023026	0.205561	1.15383
GO:0030016	1.17139	0.377884
GO:0030018	-0.449339	-0.141326
GO:0030027	-1.12084	-0.556744
GO:0030031	1.22212	0.3373
GO:0030032	-1.12084	-0.556744
GO:0030041	1.37785	1.01975
GO:0030054	0.916627	0.88568
GO:0030056	-1.88641	-2.40029
GO:0030057	-0.577235	-1.70129
GO:0030070	0.135248	1.25172
GO:0030098	3.18734	2.28672
GO:0030099	1.21929	0.591774
GO:0030139	1.6412	0.786918
GO:0030141	0.770897	0.506543
GO:0030154	-4.64565	-6.8802
GO:0030155	0.302074	-0.654935
GO:0030168	-1.22941	-1.40124
GO:0030170	-0.27129	0.147358
GO:0030173	-1.45241	-1.5714
GO:0030176	1.08424	1.59783
GO:0030177	0.998217	-0.483497
GO:0030178	1.40727	0.491634
GO:0030182	-0.83963	-1.86578
GO:0030183	-0.834929	-14.6101
GO:0030193	-3.8675	-1.41393
GO:0030195	1.27769	0.689192
GO:0030198	0.711443	1.24002
GO:0030199	1.12848	0.186198
GO:0030200	1.13753	1.00751
GO:0030212	-1.33851	-0.840918
GO:0030216	2.20186	-3.69795
GO:0030217	1.59236	0.553105
GO:0030224	1.16252	0.181537
GO:0030235	0.205561	1.15383
GO:0030246	0.530637	1.0588
GO:0030247	-1.56209	-0.993126
GO:0030262	0.732705	-0.323318
GO:0030278	1.2466	0.529524
GO:0030296	0.562833	-0.833049
GO:0030298	1.74428	0.763364
GO:0030300	2.66245	1.66289
GO:0030307	0.562833	-0.833049
GO:0030308	1.16252	0.181537
GO:0030315	-1.46475	-1.18942
GO:0030317	1.11145	0.309302
GO:0030326	-1.38968	-0.755783
GO:0030330	0.91306	1.23672
GO:0030331	1.16252	0.181537
GO:0030334	-1.88641	-2.40029
GO:0030335	0.546839	1.64417
GO:0030339	-0.330358	-1.54112
GO:0030371	-1.11214	-0.590828
GO:0030374	1.16252	0.181537
GO:0030388	-1.09805	-1.98832
GO:0030395	2.12081	0.995238
GO:0030424	1.09218	0.193841
GO:0030425	-0.197162	-0.655208
GO:0030426	0.659777	-0.537088
GO:0030431	2.24812	0.976275
GO:0030433	0.757535	2.47845
GO:0030449	-1.68578	-0.90202
GO:0030496	0.542419	1.39811
GO:0030500	2.16749	1.91651
GO:0030509	1.59236	0.553105
GO:0030512	0.549397	1.67747
GO:0030513	1.44616	1.35868
GO:0030514	1.56723	-0.00564123
GO:0030520	-1.46475	-1.18942
GO:0030529	0.962128	0.330628
GO:0030554	0.469505	1.36686
GO:0030574	-4.69105	-3.55948
GO:0030593	-2.79118	-3.48276
GO:0030658	1.06835	0.232208
GO:0030659	-0.878824	-0.721845
GO:0030670	5.84364	-5.66574
GO:0030672	1.09022	0.274393
GO:0030674	1.42084	0.214057
GO:0030676	1.02177	1.338
GO:0030728	-1.22348	-0.523296
GO:0030792	0.311854	-0.0904972
GO:0030816	2.14204	0.853313
GO:0030823	0.469505	1.36686
GO:0030838	-1.1074	-1.24112
GO:0030855	-0.282472	-1.47416
GO:0030857	1.40727	0.491634
GO:0030858	5.84364	-5.66574
GO:0030863	0.112089	-0.157719
GO:0030866	0.533742	1.08136
GO:0030889	1.06582	-0.198983
GO:0030890	1.3025	0.582531
GO:0030901	-1.38968	-0.755783
GO:0030903	1.56723	-0.00564123
GO:0030911	0.205561	1.15383
GO:0030913	0.984209	0.528112
GO:0030948	-1.50048	-0.831486
GO:0030957	0.99456	0.354857
GO:0030968	1.04566	1.70511
GO:0030971	1.27769	0.689192
GO:0031000	1.16252	0.181537
GO:0031012	-1.05272	-0.21125
GO:0031018	-0.834929	-14.6101
GO:0031065	-1.0931	-2.14876
GO:0031072	-2.16998	-2.05708
GO:0031100	1.2644	0.31234
GO:0031103	1.19287	0.276609
GO:0031105	0.672743	1.29391
GO:0031115	-1.12099	-0.550439
GO:0031116	0.999803	0.324241
GO:0031175	-1.12099	-0.550439
GO:0031210	2.66166	1.66208
GO:0031224	-1.33727	-1.00145
GO:0031225	1.95805	1.30096
GO:0031226	1.06835	0.232208
GO:0031235	1.04217	-0.278314
GO:0031269	1.74428	0.763364
GO:0031290	0.971274	0.912139
GO:0031295	2.12081	0.995238
GO:0031301	-4.64565	-6.8802
GO:0031328	1.74428	0.763364
GO:0031346	-1.96009	-1.27345
GO:0031362	-1.45904	-0.644673
GO:0031398	0.551914	1.68155
GO:0031406	-1.10695	-1.00544
GO:0031410	-1.69578	-2.27462
GO:0031424	-0.754863	-0.903292
GO:0031427	-2.25184	-1.692
GO:0031466	1.59815	0.197262
GO:0031490	-0.829275	-1.67551
GO:0031492	-0.723504	-1.20399
GO:0031526	0.205561	1.15383
GO:0031529	-1.09501	-1.98865
GO:0031532	-3.69965	-3.7977
GO:0031547	0.659777	-0.537088
GO:0031571	1.40727	0.491634
GO:0031581	-1.88641	-2.40029
GO:0031584	1.74428	0.763364
GO:0031594	0.562833	-0.833049
GO:0031622	1.74428	0.763364
GO:0031625	0.581497	1.3428
GO:0031663	1.74428	0.763364
GO:0031665	-3.38847	-5.1785
GO:0031667	1.07212	0.276383
GO:0031668	2.24812	0.976275
GO:0031686	-1.22941	-1.40124
GO:0031726	1.76472	0.725457
GO:0031727	1.6412	0.786918
GO:0031730	1.76472	0.725457
GO:0031798	-1.46475	-1.18942
GO:0031902	1.35875	0.513623
GO:0031941	1.14666	0.356903
GO:0031953	1.28935	0.130809
GO:0031960	1.07422	0.0837492
GO:0031965	-0.442927	-1.41851
GO:0032007	-0.83963	-1.86578
GO:0032012	0.90678	-0.101028
GO:0032024	1.27376	1.06788
GO:0032026	1.40727	0.491634
GO:0032088	0.810368	-0.541761
GO:0032216	-0.725659	-1.51317
GO:0032259	-1.3206	-2.26578
GO:0032266	0.518609	-0.821458
GO:0032288	1.13753	1.00751
GO:0032289	0.998217	-0.483497
GO:0032313	1.28852	1.14503
GO:0032314	0.659777	-0.537088
GO:0032320	1.04217	-0.278314
GO:0032321	1.28935	0.130809
GO:0032332	-0.932983	-1.37144
GO:0032354	-2.25184	-1.692
GO:0032355	0.488478	0.980736
GO:0032375	1.03548	0.556259
GO:0032376	-0.59317	-1.56159
GO:0032387	0.999803	0.324241
GO:0032388	-2.04192	-0.53643
GO:0032403	0.512022	-0.20245
GO:0032442	0.847776	1.53789
GO:0032480	0.810368	-0.541761
GO:0032496	-3.04099	-3.62224
GO:0032516	1.06582	-0.198983
GO:0032525	1.56723	-0.00564123
GO:0032564	0.205561	1.15383
GO:0032570	2.24812	0.976275
GO:0032587	1.02177	1.338
GO:0032588	-0.786037	-1.33391
GO:0032680	-3.38847	-5.1785
GO:0032689	0.152534	-2.57301
GO:0032695	0.998217	-0.483497
GO:0032700	0.998217	-0.483497
GO:0032722	0.998217	-0.483497
GO:0032728	0.998217	-0.483497
GO:0032729	-0.662002	-0.0849634
GO:0032731	1.21505	1.66076
GO:0032733	1.16886	-0.115628
GO:0032735	0.998217	-0.483497
GO:0032741	0.998217	-0.483497
GO:0032755	1.15911	0.11207
GO:0032757	0.998217	-0.483497
GO:0032760	1.20719	0.147607
GO:0032765	1.17801	-0.0972162
GO:0032770	-0.930093	-1.36124
GO:0032788	-1.85955	-2.87481
GO:0032789	-1.85955	-2.87481
GO:0032811	1.41031	1.17095
GO:0032816	-1.45904	-0.644673
GO:0032831	1.14622	0.190412
GO:0032851	-1.08334	-1.12703
GO:0032855	1.13898	1.21827
GO:0032866	0.847776	1.53789
GO:0032867	0.847776	1.53789
GO:0032869	-0.353866	-0.542715
GO:0032870	0.673457	-0.294843
GO:0032922	0.0951921	0.173573
GO:0032962	-1.22941	-1.40124
GO:0032964	1.07422	0.0837492
GO:0032966	1.16252	0.181537
GO:0032967	1.6412	0.786918
GO:0032991	-1.82452	-3.52356
GO:0032993	-1.75242	-0.721342
GO:0032996	0.91306	1.23672
GO:0032998	1.17801	-0.0972162
GO:0033018	0.533742	1.08136
GO:0033026	1.17801	-0.0972162
GO:0033031	0.683739	0.613818
GO:0033089	1.14622	0.190412
GO:0033137	-0.83963	-1.86578
GO:0033144	0.533742	1.08136
GO:0033160	0.205561	1.15383
GO:0033179	-0.517019	-1.50823
GO:0033189	1.16252	0.181537
GO:0033197	1.40727	0.491634
GO:0033210	-2.60833	-2.63804
GO:0033233	1.59236	0.553105
GO:0033257	0.91306	1.23672
GO:0033265	0.691148	1.42162
GO:0033270	0.984209	0.528112
GO:0033327	1.40727	0.491634
GO:0033344	2.11063	1.24448
GO:0033574	0.533742	1.08136
GO:0033601	1.40727	0.491634
GO:0033613	1.11235	0.15486
GO:0033634	1.74428	0.763364
GO:0033677	1.76316	0.694597
GO:0033690	-0.834652	-1.06951
GO:0033700	2.11063	1.24448
GO:0033709	0.847776	1.53789
GO:0033743	0.135248	1.25172
GO:0033765	0.847776	1.53789
GO:0033781	1.19233	-0.010241
GO:0033860	1.01303	-0.278908
GO:0033862	0.901617	0.650389
GO:0034056	-1.46475	-1.18942
GO:0034063	-1.11214	-0.590828
GO:0034097	-1.93209	-0.43632
GO:0034112	1.74428	0.763364
GO:0034120	2.12081	0.995238
GO:0034123	0.998217	-0.483497
GO:0034130	1.13604	0.014102
GO:0034134	0.998217	-0.483497
GO:0034136	0.810368	-0.541761
GO:0034144	0.986445	1.37235
GO:0034145	-3.38847	-5.1785
GO:0034157	1.2466	0.529524
GO:0034165	1.2466	0.529524
GO:0034185	1.01576	0.498506
GO:0034329	1.44394	0.418486
GO:0034332	1.44394	0.418486
GO:0034341	1.5048	0.62234
GO:0034361	2.10757	1.2423
GO:0034362	1.03548	0.556259
GO:0034363	1.03548	0.556259
GO:0034364	-2.52131	-1.92125
GO:0034366	1.03548	0.556259
GO:0034372	2.65504	1.65707
GO:0034374	-5.03015	-6.94693
GO:0034375	-0.59317	-1.56159
GO:0034379	-0.330358	-1.54112
GO:0034382	1.03548	0.556259
GO:0034384	1.03548	0.556259
GO:0034399	0.999803	0.324241
GO:0034445	2.66245	1.66289
GO:0034465	1.59236	0.553105
GO:0034504	0.507754	1.04043
GO:0034505	1.07422	0.0837492
GO:0034541	0.311854	-0.0904972
GO:0034559	-3.4537	0.381148
GO:0034562	-3.4537	0.381148
GO:0034605	-3.8675	-1.41393
GO:0034612	1.84586	0.424066
GO:0034613	1.06835	0.232208
GO:0034614	2.24812	0.976275
GO:0034633	0.605902	1.02718
GO:0034653	-3.4537	0.381148
GO:0034663	0.551914	1.68155
GO:0034737	-0.725659	-1.51317
GO:0034738	-0.725659	-1.51317
GO:0034755	-3.8675	-1.41393
GO:0034765	0.137173	0.353022
GO:0034786	-3.4537	0.381148
GO:0034807	0.311854	-0.0904972
GO:0034816	-3.4537	0.381148
GO:0034831	0.847776	1.53789
GO:0034840	0.847776	1.53789
GO:0034848	-0.725659	-1.51317
GO:0034851	-0.725659	-1.51317
GO:0034857	-3.4537	0.381148
GO:0034858	-3.4537	0.381148
GO:0034859	-3.4537	0.381148
GO:0034862	-3.4537	0.381148
GO:0034870	-3.4537	0.381148
GO:0034873	-3.4537	0.381148
GO:0034874	-3.4537	0.381148
GO:0034875	2.06001	0.838143
GO:0034888	-3.4537	0.381148
GO:0034889	1.05946	1.04738
GO:0034893	-3.4537	0.381148
GO:0034897	-3.4537	0.381148
GO:0034899	-1.98545	-2.83428
GO:0034902	1.05946	1.04738
GO:0034903	-3.4537	0.381148
GO:0034915	-0.725659	-1.51317
GO:0034919	-0.725659	-1.51317
GO:0034925	-3.4537	0.381148
GO:0034927	-3.4537	0.381148
GO:0034928	-3.4537	0.381148
GO:0034929	-3.4537	0.381148
GO:0034930	1.33859	0.100644
GO:0034931	0.311854	-0.0904972
GO:0034933	0.311854	-0.0904972
GO:0034945	-0.725659	-1.51317
GO:0034950	-3.4537	0.381148
GO:0034976	0.633003	1.84414
GO:0035025	1.17774	0.236409
GO:0035026	1.28935	0.130809
GO:0035035	1.59236	0.553105
GO:0035116	-1.22175	-2.85347
GO:0035136	-1.22175	-2.85347
GO:0035255	-1.22348	-0.523296
GO:0035264	-2.6228	-1.05827
GO:0035267	0.99456	0.354857
GO:0035313	2.48581	1.24268
GO:0035354	1.05134	-0.276706
GO:0035355	0.998217	-0.483497
GO:0035357	1.16252	0.181537
GO:0035375	5.84364	-5.66574
GO:0035380	0.847776	1.53789
GO:0035410	0.847776	1.53789
GO:0035437	0.551914	1.68155
GO:0035458	1.37161	0.721823
GO:0035497	1.28935	0.130809
GO:0035556	0.789289	0.673881
GO:0035584	0.659777	-0.537088
GO:0035589	-1.22941	-1.40124
GO:0035590	0.683739	0.613818
GO:0035591	0.152534	-2.57301
GO:0035605	-1.93465	-1.16314
GO:0035606	-1.93465	-1.16314
GO:0035607	-1.38968	-0.755783
GO:0035630	2.16749	1.91651
GO:0035634	3.18734	2.28672
GO:0035646	1.06835	0.232208
GO:0035662	-4.52412	-4.37124
GO:0035684	1.6412	0.786918
GO:0035688	1.74428	0.763364
GO:0035690	-3.02882	-1.87144
GO:0035691	1.3025	0.582531
GO:0035692	1.3025	0.582531
GO:0035693	1.3025	0.582531
GO:0035702	1.6412	0.786918
GO:0035718	1.3025	0.582531
GO:0035725	0.452908	0.921775
GO:0035902	1.53255	0.434231
GO:0035914	1.88973	0.642158
GO:0035947	0.986445	1.37235
GO:0036016	-3.19344	-1.89949
GO:0036018	-3.19344	-1.89949
GO:0036094	-1.96009	-1.27345
GO:0036122	-0.817357	-2.09446
GO:0036270	1.16252	0.181537
GO:0036457	-2.82276	-1.24421
GO:0036464	0.999803	0.324241
GO:0038023	1.06582	-0.198983
GO:0038033	1.21505	1.66076
GO:0038036	0.562833	-0.833049
GO:0038052	-1.46475	-1.18942
GO:0038061	1.00552	0.228522
GO:0038095	1.17801	-0.0972162
GO:0038096	1.44394	0.418486
GO:0038098	-0.817357	-2.09446
GO:0038127	0.562833	-0.833049
GO:0038179	0.659777	-0.537088
GO:0040007	1.92789	0.76547
GO:0040015	-1.27047	-1.42074
GO:0040019	0.551914	1.68155
GO:0040020	0.533742	1.08136
GO:0040037	1.13753	1.00751
GO:0042026	0.205561	1.15383
GO:0042056	1.74428	0.763364
GO:0042060	-3.50179	-4.04587
GO:0042088	0.91306	1.23672
GO:0042102	1.74428	0.763364
GO:0042119	1.74428	0.763364
GO:0042127	-1.56209	-0.993126
GO:0042130	1.4148	0.683181
GO:0042149	0.63074	1.61432
GO:0042168	1.78979	0.421378
GO:0042169	0.518609	-0.821458
GO:0042177	0.562833	-0.833049
GO:0042178	1.19091	0.764887
GO:0042220	1.59236	0.553105
GO:0042271	-1.45904	-0.644673
GO:0042277	0.533742	1.08136
GO:0042312	-1.22941	-1.40124
GO:0042313	1.21505	1.66076
GO:0042327	1.41031	1.17095
GO:0042345	0.91306	1.23672
GO:0042346	0.998217	-0.483497
GO:0042383	1.33234	0.687556
GO:0042384	-0.834929	-14.6101
GO:0042412	1.00715	0.931267
GO:0042470	0.438079	1.00044
GO:0042472	-1.05397	-0.569406
GO:0042473	-1.38968	-0.755783
GO:0042474	-1.38968	-0.755783
GO:0042490	0.659777	-0.537088
GO:0042493	-0.262333	-0.268686
GO:0042495	1.05134	-0.276706
GO:0042496	0.998217	-0.483497
GO:0042497	1.05134	-0.276706
GO:0042498	0.998217	-0.483497
GO:0042531	1.74428	0.763364
GO:0042535	1.20278	1.574
GO:0042536	0.91306	1.23672
GO:0042542	1.278	0.128189
GO:0042552	1.00334	0.468126
GO:0042562	0.498731	1.04431
GO:0042571	-2.45992	-2.80504
GO:0042572	0.847776	1.53789
GO:0042578	0.440496	1.0347
GO:0042581	-4.09778	-6.07407
GO:0042582	-5.03015	-6.94693
GO:0042587	-0.389022	-0.616095
GO:0042589	5.84364	-5.66574
GO:0042590	1.17801	-0.0972162
GO:0042593	-2.96203	-1.78404
GO:0042594	1.16252	0.181537
GO:0042605	1.4148	0.683181
GO:0042613	1.37701	0.631714
GO:0042627	2.10757	1.2423
GO:0042632	2.63819	1.63869
GO:0042634	-0.829275	-1.67551
GO:0042658	1.3025	0.582531
GO:0042733	-1.22175	-2.85347
GO:0042742	0.272098	0.517106
GO:0042744	2.64708	1.64748
GO:0042752	0.986445	1.37235
GO:0042755	-1.6907	-1.82779
GO:0042771	0.380622	0.528917
GO:0042787	1.59815	0.197262
GO:0042802	-1.39922	-0.348646
GO:0042803	1.22589	0.649882
GO:0042824	0.533742	1.08136
GO:0042826	-0.448527	-1.44122
GO:0042832	1.06179	1.13974
GO:0042834	0.998217	-0.483497
GO:0042851	-1.82452	-3.52356
GO:0042866	-1.20741	-0.90608
GO:0042892	0.998217	-0.483497
GO:0042953	1.03756	0.551066
GO:0042967	-0.388564	-1.23331
GO:0042975	-1.0931	-2.14876
GO:0042981	1.07278	2.73881
GO:0042995	0.545905	-0.0946625
GO:0043001	-4.64565	-6.8802
GO:0043005	0.430186	1.11053
GO:0043011	1.85283	-0.441536
GO:0043022	0.551914	1.68155
GO:0043025	0.303895	1.14224
GO:0043032	-1.45904	-0.644673
GO:0043034	2.83352	0.60457
GO:0043065	1.23246	0.418985
GO:0043066	-0.158424	0.404679
GO:0043086	1.03548	0.556259
GO:0043117	1.93303	0.340378
GO:0043122	1.21505	1.66076
GO:0043123	1.59483	0.3282
GO:0043124	-1.08197	-1.43589
GO:0043125	0.562833	-0.833049
GO:0043130	1.21505	1.66076
GO:0043152	1.01509	1.71848
GO:0043153	-0.829275	-1.67551
GO:0043154	-0.930093	-1.36124
GO:0043195	-1.19908	-1.14063
GO:0043197	0.940382	1.32168
GO:0043200	-2.25184	-1.692
GO:0043204	-0.433977	-0.74192
GO:0043206	1.17774	0.236409
GO:0043231	0.319025	-0.172235
GO:0043234	-1.82866	-0.737128
GO:0043235	-0.421649	-0.796066
GO:0043236	2.01585	0.996987
GO:0043241	-0.83963	-1.86578
GO:0043266	1.41031	1.17095
GO:0043270	-1.22941	-1.40124
GO:0043274	1.03548	0.556259
GO:0043280	1.44616	1.35868
GO:0043295	1.19091	0.764887
GO:0043305	1.06582	-0.198983
GO:0043306	1.17801	-0.0972162
GO:0043338	1.76316	0.694597
GO:0043367	1.2466	0.529524
GO:0043368	1.60591	-0.889391
GO:0043383	1.60591	-0.889391
GO:0043392	1.28935	0.130809
GO:0043394	0.708987	0.824051
GO:0043395	-1.61742	-0.870607
GO:0043401	0.621041	0.638114
GO:0043406	-1.38968	-0.755783
GO:0043407	1.06582	-0.198983
GO:0043410	-1.76916	-2.2588
GO:0043418	0.469505	1.36686
GO:0043433	-1.46475	-1.18942
GO:0043434	-2.01086	-0.441565
GO:0043462	1.32042	0.387409
GO:0043491	1.74428	0.763364
GO:0043497	0.562833	-0.833049
GO:0043506	0.469505	1.36686
GO:0043518	1.3025	0.582531
GO:0043523	-1.46475	-1.18942
GO:0043524	-2.60765	-2.18889
GO:0043525	1.36743	0.243071
GO:0043531	1.11434	0.87799
GO:0043536	1.21505	1.66076
GO:0043539	-3.38847	-5.1785
GO:0043547	0.90678	-0.101028
GO:0043549	1.01303	-0.278908
GO:0043551	0.89368	-0.772456
GO:0043565	1.36129	0.15789
GO:0043569	-0.223735	-1.96497
GO:0043588	1.17774	0.236409
GO:0043589	1.0619	0.118287
GO:0043602	-0.930093	-1.36124
GO:0043621	1.66875	0.72512
GO:0043623	1.74428	0.763364
GO:0043624	0.562833	-0.833049
GO:0043627	0.425174	1.06958
GO:0043679	-1.04174	-0.976983
GO:0043691	2.63819	1.63869
GO:0043713	0.847776	1.53789
GO:0043741	-0.725659	-1.51317
GO:0043764	-0.725659	-1.51317
GO:0043765	0.440496	1.0347
GO:0043770	0.311854	-0.0904972
GO:0043773	0.830302	2.46081
GO:0043774	0.830302	2.46081
GO:0043776	0.311854	-0.0904972
GO:0043777	0.311854	-0.0904972
GO:0043780	0.311854	-0.0904972
GO:0043782	0.311854	-0.0904972
GO:0043791	0.311854	-0.0904972
GO:0043803	0.311854	-0.0904972
GO:0043806	-0.725659	-1.51317
GO:0043814	1.76316	0.694597
GO:0043823	-3.4537	0.381148
GO:0043827	0.311854	-0.0904972
GO:0043833	0.311854	-0.0904972
GO:0043834	0.311854	-0.0904972
GO:0043849	-0.725659	-1.51317
GO:0043851	0.311854	-0.0904972
GO:0043852	0.311854	-0.0904972
GO:0043910	1.76316	0.694597
GO:0043922	1.48131	0.376932
GO:0043923	1.28935	0.130809
GO:0043950	2.14204	0.853313
GO:0043966	-0.829275	-1.67551
GO:0043967	-0.829275	-1.67551
GO:0044103	0.847776	1.53789
GO:0044105	0.847776	1.53789
GO:0044130	1.30383	0.923929
GO:0044140	-4.64565	-6.8802
GO:0044183	1.3025	0.582531
GO:0044212	1.19681	0.2959
GO:0044240	2.66245	1.66289
GO:0044295	0.999803	0.324241
GO:0044297	-0.449047	-1.17078
GO:0044299	1.6412	0.786918
GO:0044319	1.44616	1.35868
GO:0044320	1.41031	1.17095
GO:0044321	0.986445	1.37235
GO:0044325	0.873761	1.18704
GO:0044344	1.07422	0.0837492
GO:0044406	1.42326	0.814023
GO:0044691	1.07422	0.0837492
GO:0044822	1.20297	1.33548
GO:0044824	0.440496	1.0347
GO:0045028	-1.22941	-1.40124
GO:0045031	-1.22941	-1.40124
GO:0045032	-1.22941	-1.40124
GO:0045040	0.205561	1.15383
GO:0045059	1.3025	0.582531
GO:0045060	1.3025	0.582531
GO:0045063	1.00552	0.228522
GO:0045064	0.91306	1.23672
GO:0045071	1.66875	0.72512
GO:0045079	-5.03352	-6.01798
GO:0045082	0.91306	1.23672
GO:0045087	-1.97067	-1.39695
GO:0045089	1.3025	0.582531
GO:0045098	-1.30267	-1.86767
GO:0045113	-4.52886	-4.18595
GO:0045121	1.14346	0.99332
GO:0045165	0.801756	-0.073415
GO:0045171	0.91306	1.23672
GO:0045180	1.41031	1.17095
GO:0045202	1.12376	1.08914
GO:0045211	-0.964543	-1.31564
GO:0045213	0.562833	-0.833049
GO:0045214	1.18176	0.378702
GO:0045216	0.74746	1.09326
GO:0045298	-2.22917	-1.71331
GO:0045309	1.40745	0.422201
GO:0045323	-1.22348	-0.523296
GO:0045335	1.13604	0.014102
GO:0045345	0.414161	-0.17135
GO:0045348	0.414161	-0.17135
GO:0045409	-1.56209	-0.993126
GO:0045410	1.13604	0.014102
GO:0045415	0.211774	0.526529
GO:0045416	-5.03352	-6.01798
GO:0045429	-0.441515	0.413305
GO:0045444	1.40727	0.491634
GO:0045445	2.10262	0.969747
GO:0045449	0.966622	0.590755
GO:0045454	0.448638	1.46143
GO:0045471	-3.54052	-3.84964
GO:0045475	-0.91751	-1.87992
GO:0045494	1.11134	0.465025
GO:0045542	-0.930093	-1.36124
GO:0045579	1.14622	0.190412
GO:0045581	1.3025	0.582531
GO:0045582	1.32579	0.61298
GO:0045585	0.205561	1.15383
GO:0045598	-0.18375	-0.203006
GO:0045600	0.374022	-0.714502
GO:0045605	1.56723	-0.00564123
GO:0045638	-1.22175	-2.85347
GO:0045656	-2.41625	-1.04737
GO:0045657	1.28935	0.130809
GO:0045665	0.533742	1.08136
GO:0045666	0.218092	-0.417091
GO:0045668	-1.38968	-0.755783
GO:0045669	-0.834652	-1.06951
GO:0045672	1.86617	0.810956
GO:0045713	1.16252	0.181537
GO:0045721	1.13522	0.898972
GO:0045723	2.11063	1.24448
GO:0045725	1.41031	1.17095
GO:0045727	0.0336065	0.41406
GO:0045737	1.40727	0.491634
GO:0045740	0.594519	1.03717
GO:0045742	-1.46475	-1.18942
GO:0045744	1.74428	0.763364
GO:0045765	-2.04977	-2.16643
GO:0045766	0.658759	0.781063
GO:0045773	0.789792	0.07616
GO:0045778	-1.39703	-1.27159
GO:0045785	1.05682	0.211781
GO:0045787	0.511051	1.05917
GO:0045793	0.205561	1.15383
GO:0045820	-0.83963	-1.86578
GO:0045821	1.41031	1.17095
GO:0045824	0.810368	-0.541761
GO:0045833	1.03548	0.556259
GO:0045839	-1.46475	-1.18942
GO:0045860	1.44616	1.35868
GO:0045880	-0.930093	-1.36124
GO:0045892	0.727262	0.12976
GO:0045893	0.509355	0.697139
GO:0045926	-2.90504	-2.1031
GO:0045931	-2.25184	-1.692
GO:0045941	0.365998	-0.732174
GO:0045944	0.268055	-0.347868
GO:0045947	-2.08033	-2.31404
GO:0045953	0.152534	-2.57301
GO:0045954	0.152534	-2.57301
GO:0045995	-1.88641	-2.40029
GO:0046104	-1.14917	-0.994482
GO:0046210	-0.930093	-1.36124
GO:0046321	1.16252	0.181537
GO:0046325	-1.46475	-1.18942
GO:0046326	1.73128	1.27137
GO:0046329	-0.829275	-1.67551
GO:0046332	1.13774	0.203339
GO:0046339	1.74428	0.763364
GO:0046415	-1.1074	-1.24112
GO:0046426	-1.27047	-1.42074
GO:0046464	-0.330358	-1.54112
GO:0046470	2.66245	1.66289
GO:0046486	-1.61127	-1.60898
GO:0046497	-0.538867	-1.156
GO:0046548	0.659777	-0.537088
GO:0046579	0.562833	-0.833049
GO:0046580	1.04217	-0.278314
GO:0046597	-2.41625	-1.04737
GO:0046635	1.45472	0.685942
GO:0046656	-0.223735	-1.96497
GO:0046658	0.377235	0.95486
GO:0046677	0.414161	-0.17135
GO:0046691	1.64175	0.845813
GO:0046697	-1.46475	-1.18942
GO:0046703	-1.45904	-0.644673
GO:0046718	-1.07794	-1.22598
GO:0046777	-1.03425	-0.734921
GO:0046790	-2.41625	-1.04737
GO:0046817	1.74428	0.763364
GO:0046835	1.41031	1.17095
GO:0046870	-3.19344	-1.89949
GO:0046872	0.109122	0.471734
GO:0046874	-1.22596	0.0514012
GO:0046875	0.659777	-0.537088
GO:0046887	-1.22941	-1.40124
GO:0046928	0.659777	-0.537088
GO:0046935	0.89368	-0.772456
GO:0046941	-0.725659	-1.51317
GO:0046965	1.16252	0.181537
GO:0046982	1.24499	0.486676
GO:0046983	1.55305	1.18361
GO:0047150	-1.3206	-2.26578
GO:0047280	-0.538867	-1.156
GO:0047291	-1.45241	-1.5714
GO:0047389	-2.32889	-2.39276
GO:0047497	0.999803	0.324241
GO:0047547	0.810368	-0.541761
GO:0047613	0.810368	-0.541761
GO:0047726	-0.930093	-1.36124
GO:0047801	-1.10695	-1.00544
GO:0048010	1.6412	0.786918
GO:0048011	-0.83963	-1.86578
GO:0048013	0.971274	0.912139
GO:0048029	1.08904	-0.572895
GO:0048037	-2.25184	-1.692
GO:0048133	-1.22175	-2.85347
GO:0048143	-3.19344	-1.89949
GO:0048146	1.19972	0.432751
GO:0048147	1.06582	-0.198983
GO:0048169	1.52436	0.483252
GO:0048170	0.971274	0.912139
GO:0048245	1.73271	0.766111
GO:0048247	1.6412	0.786918
GO:0048248	2.14204	0.853313
GO:0048255	-1.11214	-0.590828
GO:0048258	0.847776	1.53789
GO:0048261	1.03548	0.556259
GO:0048263	-0.817357	-2.09446
GO:0048339	-1.38968	-0.755783
GO:0048378	-1.38968	-0.755783
GO:0048384	-3.4537	0.381148
GO:0048386	-1.46475	-1.18942
GO:0048387	0.533742	1.08136
GO:0048403	0.659777	-0.537088
GO:0048407	1.12848	0.186198
GO:0048469	0.4813	-0.170982
GO:0048471	-2.08508	-1.39454
GO:0048487	-1.12099	-0.550439
GO:0048496	1.11134	0.465025
GO:0048525	0.967615	-0.113057
GO:0048536	0.861172	1.16226
GO:0048565	1.17774	0.236409
GO:0048593	0.971274	0.912139
GO:0048661	0.55685	-0.414151
GO:0048662	0.250737	-0.424127
GO:0048663	0.23929	-0.117701
GO:0048667	1.00778	0.478155
GO:0048706	1.07422	0.0837492
GO:0048709	1.5276	0.48078
GO:0048714	1.13176	0.0731478
GO:0048747	-1.12099	-0.550439
GO:0048762	-1.38968	-0.755783
GO:0048786	0.659777	-0.537088
GO:0048812	1.13495	0.720381
GO:0048859	1.56723	-0.00564123
GO:0048935	0.659777	-0.537088
GO:0050313	0.988966	0.976968
GO:0050544	-3.91248	-4.06683
GO:0050660	-0.945063	-1.37718
GO:0050661	-0.945063	-1.37718
GO:0050679	1.74428	0.763364
GO:0050681	0.533742	1.08136
GO:0050694	1.33859	0.100644
GO:0050698	1.33859	0.100644
GO:0050707	1.13604	0.014102
GO:0050709	1.2466	0.529524
GO:0050715	0.998217	-0.483497
GO:0050727	-1.21082	-0.545536
GO:0050728	0.810368	-0.541761
GO:0050729	-4.36646	-4.32098
GO:0050731	1.29901	0.576901
GO:0050732	0.152534	-2.57301
GO:0050746	-0.59317	-1.56159
GO:0050765	-3.61806	-3.00054
GO:0050766	0.568353	0.904816
GO:0050771	0.971274	0.912139
GO:0050772	0.659777	-0.537088
GO:0050773	0.659777	-0.537088
GO:0050775	-4.8261	-3.14504
GO:0050777	1.17774	0.236409
GO:0050778	-4.99292	-6.50781
GO:0050786	-4.52412	-4.37124
GO:0050790	-0.114482	0.376557
GO:0050796	-3.19344	-1.89949
GO:0050798	1.26021	-0.661205
GO:0050806	1.6412	0.786918
GO:0050821	0.516364	1.06463
GO:0050829	-4.74809	-5.84572
GO:0050830	1.40577	1.0222
GO:0050832	-1.46601	-0.85802
GO:0050839	-1.38968	-0.755783
GO:0050840	1.44616	1.35868
GO:0050850	1.93303	0.340378
GO:0050852	1.60591	-0.889391
GO:0050856	1.06582	-0.198983
GO:0050859	1.13667	-0.375955
GO:0050870	1.6412	0.786918
GO:0050872	1.73092	1.34349
GO:0050873	1.73092	1.34349
GO:0050878	0.971274	0.912139
GO:0050880	0.469505	1.36686
GO:0050884	1.00674	0.480426
GO:0050885	1.00674	0.480426
GO:0050890	-2.50919	-1.16004
GO:0050900	-5.03352	-6.01798
GO:0050910	1.11134	0.465025
GO:0050918	1.74428	0.763364
GO:0050995	0.683739	0.613818
GO:0050998	1.11343	0.441236
GO:0051000	-1.46475	-1.18942
GO:0051006	2.11063	1.24448
GO:0051015	-1.00305	-0.461062
GO:0051016	-1.12099	-0.550439
GO:0051017	1.37785	1.01975
GO:0051048	0.562833	-0.833049
GO:0051082	0.508629	1.37075
GO:0051084	2.48757	2.22165
GO:0051085	1.3025	0.582531
GO:0051087	1.07278	2.73881
GO:0051091	0.250737	-0.424127
GO:0051092	-1.72936	-3.29166
GO:0051099	1.15029	1.20563
GO:0051100	-1.22941	-1.40124
GO:0051101	0.91306	1.23672
GO:0051117	1.07278	2.73881
GO:0051131	0.205561	1.15383
GO:0051134	1.06582	-0.198983
GO:0051138	-1.22175	-2.85347
GO:0051156	1.41031	1.17095
GO:0051216	-1.50048	-0.831486
GO:0051225	2.00791	0.74131
GO:0051252	-1.07794	-1.22598
GO:0051258	2.46035	2.19892
GO:0051260	1.25681	0.6836
GO:0051262	1.74428	0.763364
GO:0051280	1.5174	-2.86879
GO:0051281	2.14204	0.853313
GO:0051289	-1.06087	-1.253
GO:0051290	1.0127	1.04942
GO:0051291	0.672743	1.29391
GO:0051297	2.00791	0.74131
GO:0051301	1.23545	0.765831
GO:0051346	-2.60833	-2.63804
GO:0051365	1.28935	0.130809
GO:0051384	-1.10695	-1.00544
GO:0051402	-1.93465	-1.16314
GO:0051412	1.75968	0.680208
GO:0051482	-1.22941	-1.40124
GO:0051496	1.09334	1.14679
GO:0051539	1.2466	0.529524
GO:0051591	0.984927	-0.15423
GO:0051592	1.29194	0.669554
GO:0051593	0.469505	1.36686
GO:0051594	1.41031	1.17095
GO:0051602	1.59236	0.553105
GO:0051603	0.551914	1.68155
GO:0051607	0.858359	0.0907153
GO:0051638	-1.1074	-1.24112
GO:0051693	1.22212	0.3373
GO:0051721	0.999803	0.324241
GO:0051726	1.28935	0.130809
GO:0051770	-0.233819	-0.967602
GO:0051781	-2.04977	-2.16643
GO:0051787	0.59125	1.77743
GO:0051873	-4.64565	-6.8802
GO:0051894	1.15029	1.20563
GO:0051896	0.659777	-0.537088
GO:0051897	0.562833	-0.833049
GO:0051899	1.28935	0.130809
GO:0051918	-1.12099	-0.550439
GO:0051922	1.33859	0.100644
GO:0051923	1.33859	0.100644
GO:0051928	1.76472	0.725457
GO:0051930	-0.946951	-0.700539
GO:0051935	0.776672	-0.291985
GO:0051965	-1.3861	-1.2104
GO:0051968	0.659777	-0.537088
GO:0051974	1.16252	0.181537
GO:0051990	0.847776	1.53789
GO:0051994	0.311854	-0.0904972
GO:0052063	0.998217	-0.483497
GO:0052624	0.311854	-0.0904972
GO:0052630	1.76316	0.694597
GO:0052665	0.311854	-0.0904972
GO:0052666	0.311854	-0.0904972
GO:0052667	0.311854	-0.0904972
GO:0052677	0.847776	1.53789
GO:0052689	0.450355	-1.0243
GO:0052731	2.16749	1.91651
GO:0052732	2.16749	1.91651
GO:0052735	0.311854	-0.0904972
GO:0052852	1.52594	-0.630185
GO:0052853	1.52594	-0.630185
GO:0052854	1.52594	-0.630185
GO:0052858	-0.725659	-1.51317
GO:0055007	0.533742	1.08136
GO:0055012	0.562833	-0.833049
GO:0055072	-1.96009	-1.27345
GO:0055075	0.700274	1.31347
GO:0055078	0.452908	0.921775
GO:0055085	0.214691	0.0358392
GO:0055088	1.41031	1.17095
GO:0055089	-1.10695	-1.00544
GO:0055091	-0.59317	-1.56159
GO:0055093	1.07422	0.0837492
GO:0055098	1.16252	0.181537
GO:0055102	1.03548	0.556259
GO:0055114	0.584596	0.597024
GO:0060009	-1.46475	-1.18942
GO:0060011	-1.46475	-1.18942
GO:0060021	0.971274	0.912139
GO:0060045	-1.12972	-0.760967
GO:0060054	2.48581	1.24268
GO:0060065	-1.46475	-1.18942
GO:0060068	-1.46475	-1.18942
GO:0060070	1.40727	0.491634
GO:0060075	0.776672	-0.291985
GO:0060076	0.659777	-0.537088
GO:0060081	0.776672	-0.291985
GO:0060086	0.986445	1.37235
GO:0060100	1.16252	0.181537
GO:0060101	1.06582	-0.198983
GO:0060117	-1.38968	-0.755783
GO:0060122	1.11134	0.465025
GO:0060135	0.469505	1.36686
GO:0060175	0.659777	-0.537088
GO:0060192	-0.930093	-1.36124
GO:0060228	2.66245	1.66289
GO:0060230	1.03548	0.556259
GO:0060291	1.5276	0.48078
GO:0060300	-0.817357	-2.09446
GO:0060325	1.07422	0.0837492
GO:0060336	1.16252	0.181537
GO:0060346	1.07422	0.0837492
GO:0060348	-1.02097	-1.51787
GO:0060349	-3.38847	-5.1785
GO:0060351	0.47758	1.35767
GO:0060359	-1.93465	-1.16314
GO:0060379	0.562833	-0.833049
GO:0060395	1.17996	0.405051
GO:0060396	-1.27047	-1.42074
GO:0060406	-1.22941	-1.40124
GO:0060413	1.44616	1.35868
GO:0060414	1.17774	0.236409
GO:0060452	0.205561	1.15383
GO:0060484	-1.38968	-0.755783
GO:0060523	-1.46475	-1.18942
GO:0060527	-1.46475	-1.18942
GO:0060591	1.44616	1.35868
GO:0060612	-1.72534	-0.585828
GO:0060632	0.999803	0.324241
GO:0060665	-1.38968	-0.755783
GO:0060687	-1.46475	-1.18942
GO:0060697	1.03548	0.556259
GO:0060706	2.83352	0.60457
GO:0060710	1.44616	1.35868
GO:0060716	1.44616	1.35868
GO:0060745	-1.46475	-1.18942
GO:0060749	-0.514983	-0.920985
GO:0060750	-1.46475	-1.18942
GO:0060754	1.74428	0.763364
GO:0060850	1.16252	0.181537
GO:0060907	1.28628	0.606467
GO:0060956	0.562833	-0.833049
GO:0060979	-1.38968	-0.755783
GO:0060997	0.971274	0.912139
GO:0061003	-4.8261	-3.14504
GO:0061024	1.44394	0.418486
GO:0061036	0.102592	-0.286588
GO:0061077	0.316148	0.950068
GO:0061098	1.70796	0.719771
GO:0061178	0.986445	1.37235
GO:0061436	0.453995	0.83963
GO:0061469	0.986445	1.37235
GO:0065004	-1.75242	-0.721342
GO:0065005	2.66245	1.66289
GO:0065010	2.16749	1.91651
GO:0070052	1.13753	1.00751
GO:0070062	-1.81836	-1.20414
GO:0070064	1.40727	0.491634
GO:0070098	1.98462	0.83026
GO:0070100	1.74428	0.763364
GO:0070141	1.40727	0.491634
GO:0070165	0.683739	0.613818
GO:0070181	-1.11214	-0.590828
GO:0070191	0.135248	1.25172
GO:0070207	-1.97509	-1.27534
GO:0070208	1.0619	0.118287
GO:0070233	1.74428	0.763364
GO:0070234	1.74428	0.763364
GO:0070273	0.518609	-0.821458
GO:0070287	-3.8675	-1.41393
GO:0070301	-1.96009	-1.27345
GO:0070328	1.03536	0.556316
GO:0070330	-0.407482	-0.190552
GO:0070372	1.44616	1.35868
GO:0070374	1.19498	0.52308
GO:0070412	1.44542	0.263684
GO:0070488	-4.52412	-4.37124
GO:0070491	1.45472	0.685942
GO:0070498	0.154027	-0.152218
GO:0070509	1.41031	1.17095
GO:0070542	0.998217	-0.483497
GO:0070553	0.683739	0.613818
GO:0070628	2.03627	-0.728623
GO:0070652	2.00791	0.74131
GO:0070677	0.311854	-0.0904972
GO:0070688	0.99456	0.354857
GO:0070736	0.830302	2.46081
GO:0070737	0.830302	2.46081
GO:0070738	0.830302	2.46081
GO:0070740	0.830302	2.46081
GO:0070813	0.988966	0.976968
GO:0070814	0.469505	1.36686
GO:0070842	2.03627	-0.728623
GO:0070848	-1.22941	-1.40124
GO:0070849	-1.22348	-0.523296
GO:0070859	0.986445	1.37235
GO:0070888	-0.873114	-1.77501
GO:0070891	0.998217	-0.483497
GO:0070932	-0.829275	-1.67551
GO:0070946	-4.93817	-7.70357
GO:0070947	-5.03352	-6.01798
GO:0070981	-2.25184	-1.692
GO:0070988	-0.930093	-1.36124
[truncated: 168 more rows]
